# Supplementary material for: Foot darkening with age in Spheniscus penguins: applications and functions
Source: PeerJ. 2024 Oct 21;12:e17937. doi: 10.7717/peerj.17937 (PMC11500702; doi:10.7717/peerj.17937)
Supplement: Supplemental Information 1 [file peerj-12-17937-s001.csv]

Species	IDNum	DateYear	DateMonth	DateDay	AgeDays	AgeYears	AgeCode	Sex	FootColor4	BookYear	FootColNum	nFootRecsAdult2	nFootRecsJuv2	nFootRecsChick2	nFootRecs2	AgeClass
PEAF	101	2022	1	29	728	1	2	F	MIX	NULL	2	1	0	0	1	2
PEAF	102	2022	1	27	2182	5	2	M	MIX	NULL	2	2	0	0	2	2
PEAF	102	2023	8	16	2748	7	2	M	MIX	NULL	2	2	0	0	2	2
PEAF	103	2022	1	29	1302	3	2	F	BLW	NULL	3	2	0	0	2	2
PEAF	103	2023	8	16	1866	5	2	F	BLA	NULL	4	2	0	0	2	2
PEAF	104	2022	1	29	6057	16	2	F	MIX	NULL	2	2	0	0	2	3
PEAF	104	2023	8	16	6621	18	2	F	MIX	NULL	2	2	0	0	2	3
PEAF	105	2022	1	28	2140	5	2	M	BLW	NULL	3	2	0	0	2	2
PEAF	105	2023	8	16	2705	7	2	M	BLA	NULL	4	2	0	0	2	2
PEAF	106	2022	1	29	2971	8	2	F	MIX	NULL	2	2	0	0	2	2
PEAF	106	2023	8	16	3535	9	2	F	MIX	NULL	2	2	0	0	2	3
PEAF	107	2022	2	10	2270	6	2	F	MIX	NULL	2	2	0	0	2	2
PEAF	107	2023	8	16	2822	7	2	F	MIX	NULL	2	2	0	0	2	2
PEAF	108	2022	2	10	2250	6	2	M	BLW	NULL	3	2	0	0	2	2
PEAF	108	2023	8	16	2802	7	2	M	BLW	NULL	3	2	0	0	2	2
PEAF	109	2022	1	25	1435	3	2	F	BLW	NULL	3	2	0	0	2	2
PEAF	109	2023	8	16	2003	5	2	F	BLW	NULL	3	2	0	0	2	2
PEAF	110	2022	2	5	2188	5	2	F	MIX	NULL	2	2	0	0	2	2
PEAF	110	2023	8	16	2745	7	2	F	MIX	NULL	2	2	0	0	2	2
PEAF	111	2022	2	4	2112	5	2	M	MIX	NULL	2	2	0	0	2	2
PEAF	111	2023	8	16	2670	7	2	M	BLW	NULL	3	2	0	0	2	2
PEAF	112	2022	1	28	1916	5	2	M	BLW	NULL	3	2	0	0	2	2
PEAF	112	2023	8	16	2481	6	2	M	BLW	NULL	3	2	0	0	2	2
PEAF	113	2022	1	29	10354	28	2	F	BLA	NULL	4	2	0	0	2	4
PEAF	113	2023	8	16	10918	29	2	F	BLW	NULL	3	2	0	0	2	4
PEAF	114	2022	1	28	8829	24	2	M	MIX	NULL	2	1	0	0	1	4
PEAF	115	2022	1	29	2155	5	2	F	MIX	NULL	2	2	0	0	2	2
PEAF	115	2023	8	16	2719	7	2	F	MIX	NULL	2	2	0	0	2	2
PEAF	116	2022	2	2	1465	4	2	M	BLW	NULL	3	2	0	0	2	2
PEAF	116	2023	8	16	2025	5	2	M	BLW	NULL	3	2	0	0	2	2
PEAF	117	2022	1	29	2643	7	2	M	BLW	NULL	3	2	0	0	2	2
PEAF	117	2023	8	16	3207	8	2	M	BLW	NULL	3	2	0	0	2	2
PEAF	118	2022	1	28	2200	6	2	F	MIX	NULL	2	2	0	0	2	2
PEAF	118	2023	8	16	2765	7	2	F	MIX	NULL	2	2	0	0	2	2
PEAF	119	2022	1	29	3545	9	2	M	BLW	NULL	3	2	0	0	2	3
PEAF	119	2023	8	16	4109	11	2	M	BLA	NULL	4	2	0	0	2	3
PEAF	120	2022	1	29	4162	11	2	F	MIX	NULL	2	1	0	0	1	3
PEAF	121	2022	2	4	2217	6	2	F	BLW	NULL	3	1	0	0	1	2
PEAF	122	2022	2	10	3002	8	2	F	MIX	NULL	2	2	0	0	2	2
PEAF	122	2023	8	19	3557	9	2	F	MIX	NULL	2	2	0	0	2	3
PEAF	123	2022	1	29	5212	14	2	F	MIX	NULL	2	2	0	0	2	3
PEAF	123	2023	8	16	5776	15	2	F	MIX	NULL	2	2	0	0	2	3
PEAF	124	2022	1	29	10286	28	2	M	BLW	NULL	3	2	0	0	2	4
PEAF	124	2023	8	25	10859	29	2	M	BLA	NULL	4	2	0	0	2	4
PEAF	125	2022	1	28	2235	6	2	M	MIX	NULL	2	2	0	0	2	2
PEAF	125	2023	8	16	2800	7	2	M	MIX	NULL	2	2	0	0	2	2
PEAF	126	2022	1	28	2529	6	2	M	MIX	NULL	2	2	0	0	2	2
PEAF	126	2023	8	16	3094	8	2	M	BLW	NULL	3	2	0	0	2	2
PEAF	127	2022	2	5	2158	5	2	F	BLA	NULL	4	2	0	0	2	2
PEAF	127	2023	8	25	2724	7	2	F	BLA	NULL	4	2	0	0	2	2
PEHU	201	2018	6	22	52	0	0	M	WHI	NULL	1	0	0	1	1	0
PEHU	202	2015	8	15	2790	7	2	F	MIX	NULL	2	1	0	0	1	2
PEHU	203	2017	3	31	11	0	0	F	WHI	NULL	1	0	1	1	2	0
PEHU	203	2017	10	6	200	0	1	F	MIX	NULL	2	0	1	1	2	1
PEHU	204	2015	7	10	513	1	1	F	MIX	NULL	2	1	1	0	2	1
PEHU	204	2015	10	24	619	1	2	F	MIX	NULL	2	1	1	0	2	2
PEHU	205	2015	7	10	514	1	1	M	BLW	NULL	3	2	1	0	3	1
PEHU	205	2016	1	16	704	1	2	M	BLW	NULL	3	2	1	0	3	2
PEHU	205	2016	5	20	829	2	2	M	BLW	NULL	3	2	1	0	3	2
PEHU	206	2015	7	10	126	0	1	F	MIX	NULL	2	2	1	0	3	1
PEHU	206	2016	8	13	526	1	2	F	BLW	NULL	3	2	1	0	3	2
PEHU	206	2016	8	18	531	1	2	F	MIX	NULL	2	2	1	0	3	2
PEHU	207	2015	7	10	107	0	1	F	MIX	NULL	2	2	1	0	3	1
PEHU	207	2016	8	13	507	1	2	F	MIX	NULL	2	2	1	0	3	2
PEHU	207	2016	8	18	512	1	2	F	BLW	NULL	3	2	1	0	3	2
PEHU	208	2015	7	10	519	1	1	M	MIX	NULL	2	3	1	0	4	1
PEHU	208	2015	10	24	625	1	2	M	MIX	NULL	2	3	1	0	4	2
PEHU	208	2016	1	16	709	1	2	M	BLW	NULL	3	3	1	0	4	2
PEHU	208	2016	5	20	834	2	2	M	BLW	NULL	3	3	1	0	4	2
PEHU	209	2015	7	10	1617	4	2	F	BLW	NULL	3	2	0	0	2	2
PEHU	209	2017	3	17	2233	6	2	F	BLW	NULL	3	2	0	0	2	2
PEHU	210	2016	5	26	74	0	1	M	MIX	NULL	2	0	1	0	1	1
PEHU	211	2018	9	1	120	0	1	M	MIX	NULL	2	0	1	0	1	1
PEHU	212	2018	3	7	283	0	1	M	MIX	NULL	2	0	1	0	1	1
PEHU	213	2015	7	10	411	1	1	F	MIX	NULL	2	1	1	0	2	1
PEHU	213	2015	8	15	447	1	2	F	MIX	NULL	2	1	1	0	2	2
PEHU	214	2017	3	3	9	0	0	F	WHI	NULL	1	1	1	1	3	0
PEHU	214	2017	5	19	86	0	1	F	MIX	NULL	2	1	1	1	3	1
PEHU	214	2018	9	1	556	1	2	F	MIX	NULL	2	1	1	1	3	2
PEHU	215	2015	7	10	1490	4	2	M	BLW	NULL	3	3	0	0	3	2
PEHU	215	2017	1	27	2057	5	2	M	BLW	NULL	3	3	0	0	3	2
PEHU	215	2017	10	6	2309	6	2	M	BLW	NULL	3	3	0	0	3	2
PEHU	216	2018	5	11	84	0	1	M	MIX	NULL	2	0	1	0	1	1
PEHU	217	2015	7	10	8483	23	2	F	MIX	NULL	2	2	0	0	2	4
PEHU	217	2019	2	28	9812	26	2	F	MIX	NULL	2	2	0	0	2	4
PEHU	218	2017	3	31	14	0	0	M	WHI	NULL	1	1	1	1	3	0
PEHU	218	2017	5	19	63	0	1	M	MIX	NULL	2	1	1	1	3	1
PEHU	218	2018	9	1	533	1	2	M	MIX	NULL	2	1	1	1	3	2
PEHU	219	2015	8	15	3397	9	2	M	MIX	NULL	2	1	0	0	1	3
PEHU	220	2015	8	15	35	0	0	M	WHI	NULL	1	4	1	1	6	0
PEHU	220	2015	11	27	139	0	1	M	MIX	NULL	2	4	1	1	6	1
PEHU	220	2017	1	27	566	1	2	M	MIX	NULL	2	4	1	1	6	2
PEHU	220	2017	5	19	678	1	2	M	BLW	NULL	3	4	1	1	6	2
PEHU	220	2017	10	6	818	2	2	M	BLW	NULL	3	4	1	1	6	2
PEHU	220	2018	9	1	1148	3	2	M	BLW	NULL	3	4	1	1	6	2
PEHU	221	2015	7	10	9012	24	2	M	BLW	NULL	3	1	0	0	1	4
PEHU	222	2017	5	19	34	0	0	M	WHI	NULL	1	0	1	1	2	0
PEHU	222	2018	3	7	326	0	1	M	BLW	NULL	3	0	1	1	2	1
PEHU	223	2015	7	10	793	2	2	M	BLW	NULL	3	1	0	0	1	2
PEHU	224	2015	7	10	155	0	1	M	MIX	NULL	2	1	1	0	2	1
PEHU	224	2017	1	27	722	1	2	M	BLW	NULL	3	1	1	0	2	2
PEHU	225	2015	7	10	831	2	2	F	MIX	NULL	2	1	0	0	1	2
PEHU	226	2015	7	10	890	2	2	F	BLW	NULL	3	2	0	0	2	2
PEHU	226	2017	5	19	1569	4	2	F	BLW	NULL	3	2	0	0	2	2
PEHU	227	2015	7	10	122	0	1	F	MIX	NULL	2	0	1	0	1	1
PEHU	228	2017	3	3	8	0	0	M	WHI	NULL	1	1	1	1	3	0
PEHU	228	2017	10	6	225	0	1	M	BLW	NULL	3	1	1	1	3	1
PEHU	228	2018	9	1	555	1	2	M	BLW	NULL	3	1	1	1	3	2
PEHU	229	2015	8	15	2817	7	2	F	MIX	NULL	2	1	0	0	1	2
PEHU	230	2015	7	10	4564	12	2	M	BLW	NULL	3	2	0	0	2	3
PEHU	230	2017	5	19	5243	14	2	M	BLW	NULL	3	2	0	0	2	3
PEHU	231	2018	9	1	164	0	1	M	BLW	NULL	3	0	1	0	1	1
PEHU	232	2015	8	15	38	0	0	F	WHI	NULL	1	0	1	1	2	0
PEHU	232	2016	1	16	192	0	1	F	MIX	NULL	2	0	1	1	2	1
PEHU	233	2017	3	31	6	0	0	F	WHI	NULL	1	0	1	1	2	0
PEHU	233	2017	10	6	195	0	1	F	MIX	NULL	2	0	1	1	2	1
PEHU	234	2015	7	10	450	1	2	M	MIX	NULL	2	2	0	0	2	2
PEHU	234	2016	5	26	771	2	2	M	MIX	NULL	2	2	0	0	2	2
PEHU	235	2015	7	10	834	2	2	M	MIX	NULL	2	2	0	0	2	2
PEHU	235	2017	3	17	1450	3	2	M	MIX	NULL	2	2	0	0	2	2
PEHU	236	2015	7	10	482	1	1	F	MIX	NULL	2	2	1	0	3	1
PEHU	236	2015	11	27	622	1	2	F	MIX	NULL	2	2	1	0	3	2
PEHU	236	2016	4	4	751	2	2	F	MIX	NULL	2	2	1	0	3	2
PEHU	237	2015	7	10	1902	5	2	F	BLW	NULL	3	1	0	0	1	2
PEHU	238	2015	8	15	3001	8	2	M	BLW	NULL	3	1	0	0	1	2
PEHU	239	2015	7	10	1115	3	2	M	MIX	NULL	2	5	0	0	5	2
PEHU	239	2016	5	26	1436	3	2	M	BLW	NULL	3	5	0	0	5	2
PEHU	239	2016	8	18	1520	4	2	M	BLW	NULL	3	5	0	0	5	2
PEHU	239	2017	10	6	1934	5	2	M	BLW	NULL	3	5	0	0	5	2
PEHU	239	2018	6	22	2193	6	2	M	BLW	NULL	3	5	0	0	5	2
PEHU	240	2016	3	12	25	0	0	F	WHI	NULL	1	2	1	1	4	0
PEHU	240	2016	5	26	100	0	1	F	MIX	NULL	2	2	1	1	4	1
PEHU	240	2017	10	6	598	1	2	F	MIX	NULL	2	2	1	1	4	2
PEHU	240	2018	3	7	750	2	2	F	MIX	NULL	2	2	1	1	4	2
PEHU	241	2016	3	12	6	0	0	F	WHI	NULL	1	0	1	1	2	0
PEHU	241	2016	5	26	81	0	1	F	MIX	NULL	2	0	1	1	2	1
PEHU	242	2015	7	10	804	2	2	F	MIX	NULL	2	1	0	0	1	2
PEHU	243	2015	10	24	172	0	1	F	MIX	NULL	2	1	1	0	2	1
PEHU	243	2016	8	13	466	1	2	F	MIX	NULL	2	1	1	0	2	2
PEHU	244	2015	7	10	102	0	1	F	MIX	NULL	2	2	1	0	3	1
PEHU	244	2016	8	13	502	1	2	F	MIX	NULL	2	2	1	0	3	2
PEHU	244	2018	3	7	1073	2	2	F	BLW	NULL	3	2	1	0	3	2
PEHU	245	2018	9	1	130	0	1	M	MIX	NULL	2	0	1	0	1	1
PEHU	246	2015	7	10	9701	26	2	M	BLW	NULL	3	1	0	0	1	4
PEHU	247	2016	4	5	19	0	0	M	WHI	NULL	1	0	1	1	2	0
PEHU	247	2016	8	13	149	0	1	M	MIX	NULL	2	0	1	1	2	1
PEHU	248	2015	8	15	5640	15	2	M	BLW	NULL	3	1	0	0	1	3
PEHU	249	2015	7	10	812	2	2	M	MIX	NULL	2	2	0	0	2	2
PEHU	249	2016	1	16	1002	2	2	M	BLW	NULL	3	2	0	0	2	2
PEHU	250	2016	3	12	23	0	0	M	WHI	NULL	1	2	1	1	4	0
PEHU	250	2016	5	26	98	0	1	M	MIX	NULL	2	2	1	1	4	1
PEHU	250	2017	10	6	596	1	2	M	MIX	NULL	2	2	1	1	4	2
PEHU	250	2018	3	7	748	2	2	M	BLW	NULL	3	2	1	1	4	2
PEHU	251	2015	8	15	5618	15	2	F	BLW	NULL	3	1	0	0	1	3
PEHU	252	2015	8	15	8431	23	2	M	BLA	NULL	4	1	0	0	1	4
PEHU	253	2015	8	15	2998	8	2	M	BLW	NULL	3	2	0	0	2	2
PEHU	253	2017	1	27	3529	9	2	M	BLW	NULL	3	2	0	0	2	3
PEHU	254	2015	8	15	3072	8	2	F	BLW	NULL	3	1	0	0	1	2
PEHU	255	2015	7	10	1493	4	2	F	BLW	NULL	3	1	0	0	1	2
PEHU	256	2015	7	10	411	1	1	M	MIX	NULL	2	1	1	0	2	1
PEHU	256	2015	10	24	517	1	2	M	MIX	NULL	2	1	1	0	2	2
PEHU	257	2015	7	10	2754	7	2	F	MIX	NULL	2	1	0	0	1	2
PEHU	258	2015	10	24	917	2	2	M	BLW	NULL	3	1	0	0	1	2
PEHU	259	2016	3	12	19	0	0	M	WHI	NULL	1	2	1	1	4	0
PEHU	259	2016	5	26	94	0	1	M	MIX	NULL	2	2	1	1	4	1
PEHU	259	2017	10	6	592	1	2	M	MIX	NULL	2	2	1	1	4	2
PEHU	259	2018	3	7	744	2	2	M	MIX	NULL	2	2	1	1	4	2
PEHU	260	2015	10	24	519	1	2	M	BLW	NULL	3	1	0	0	1	2
PEHU	261	2017	5	19	30	0	0	M	WHI	NULL	1	0	1	1	2	0
PEHU	261	2017	10	6	170	0	1	M	MIX	NULL	2	0	1	1	2	1
PEHU	262	2017	3	31	24	0	0	M	WHI	NULL	1	1	1	1	3	0
PEHU	262	2017	10	6	213	0	1	M	BLW	NULL	3	1	1	1	3	1
PEHU	262	2018	9	1	543	1	2	M	BLW	NULL	3	1	1	1	3	2
PEHU	263	2015	7	10	887	2	2	M	BLW	NULL	3	1	0	0	1	2
PEHU	264	2015	7	10	453	1	1	F	MIX	NULL	2	1	1	0	2	1
PEHU	264	2015	10	24	559	1	2	F	MIX	NULL	2	1	1	0	2	2
PEGA	501	2019	7	11	NA	0	0	NA	WHI	NULL	1	0	0	1	1	0
PEGA	502	2019	7	12	NA	0	0	NA	WHI	NULL	1	0	0	1	1	0
PEGA	504	2022	2	11	NA	0	0	NA	WHI	NULL	1	0	0	1	1	0
PEGA	505	2019	7	12	NA	0	0	F	WHI	NULL	1	0	0	1	1	0
PEGA	506	2019	7	12	NA	0	0	NA	WHI	NULL	1	0	0	1	1	0
PEGA	507	2019	7	13	NA	0	0	NA	WHI	NULL	1	0	0	1	1	0
PEGA	508	2019	7	13	NA	0	0	NA	WHI	NULL	1	0	0	1	1	0
PEGA	509	2019	7	13	NA	0	0	NA	WHI	NULL	1	0	0	1	1	0
PEGA	510	2019	7	14	NA	0	0	NA	WHI	NULL	1	0	0	1	1	0
PEGA	511	2019	7	14	NA	0	0	NA	WHI	NULL	1	0	0	1	1	0
PEMA	15072	2015	1	7	NA	29	2	M	BLA	2014	4	1	0	0	1	4
PEMA	25155	2015	1	8	NA	27	2	M	BLA	2014	4	4	0	0	4	4
PEMA	25155	2015	12	14	NA	28	2	M	BLA	2015	4	4	0	0	4	4
PEMA	25155	2017	11	17	NA	30	2	M	BLA	2017	4	4	0	0	4	4
PEMA	25155	2018	12	29	NA	31	2	M	BLA	2018	4	4	0	0	4	4
PEMA	27787	2015	12	13	NA	28	2	M	BLA	2015	4	1	0	0	1	4
PEMA	28313	2018	12	30	NA	30	2	M	BLA	2018	4	1	0	0	1	4
PEMA	28461	2015	12	29	NA	27	2	M	BLA	2015	4	2	0	0	2	4
PEMA	28461	2016	11	28	NA	28	2	M	BLA	2016	4	2	0	0	2	4
PEMA	28710	2015	2	2	NA	26	2	M	BLA	2014	4	1	0	0	1	4
PEMA	28791	2016	12	5	NA	28	2	F	BLW	2016	3	2	0	0	2	4
PEMA	28791	2017	11	6	NA	29	2	F	BLA	2017	4	2	0	0	2	4
PEMA	29008	2017	11	5	NA	29	2	F	BLA	2017	4	1	0	0	1	4
PEMA	29063	2018	12	31	NA	30	2	M	BLW	2018	3	1	0	0	1	4
PEMA	29574	2018	1	1	NA	29	2	NA	BLA	2017	4	1	0	0	1	4
PEMA	29856	2015	2	9	NA	26	2	M	BLA	2014	4	1	0	0	1	4
PEMA	30170	2016	1	4	NA	27	2	M	BLW	2015	3	2	0	0	2	4
PEMA	30170	2017	11	4	NA	29	2	M	BLA	2017	4	2	0	0	2	4
PEMA	30358	2015	12	9	NA	27	2	M	BLA	2015	4	1	0	0	1	4
PEMA	30785	2015	1	8	NA	26	2	M	BLW	2014	3	1	0	0	1	4
PEMA	30806	2015	12	14	NA	27	2	M	BLW	2015	3	2	0	0	2	4
PEMA	30806	2020	2	12	NA	31	2	M	BLA	2019	4	2	0	0	2	4
PEMA	31249	2014	12	27	NA	26	2	M	BLW	2014	3	3	0	0	3	4
PEMA	31249	2017	1	16	NA	28	2	M	BLA	2016	4	3	0	0	3	4
PEMA	31249	2020	2	13	NA	31	2	M	BLA	2019	4	3	0	0	3	4
PEMA	32268	2015	1	25	NA	25	2	M	BLA	2014	4	3	0	0	3	4
PEMA	32268	2016	11	21	NA	27	2	M	BLA	2016	4	3	0	0	3	4
PEMA	32268	2019	1	14	NA	29	2	M	BLA	2018	4	3	0	0	3	4
PEMA	32960	2015	12	15	NA	26	2	M	BLA	2015	4	1	0	0	1	4
PEMA	35223	2016	1	27	NA	27	2	M	BLA	2015	4	2	0	0	2	4
PEMA	35223	2020	2	5	NA	31	2	M	BLA	2019	4	2	0	0	2	4
PEMA	35256	2018	12	23	NA	30	2	M	BLA	2018	4	1	0	0	1	4
PEMA	35399	2016	11	29	NA	28	2	F	BLA	2016	4	1	0	0	1	4
PEMA	35915	2017	11	12	NA	28	2	M	BLA	2017	4	1	0	0	1	4
PEMA	36451	2016	1	3	NA	26	2	M	BLA	2015	4	2	0	0	2	4
PEMA	36451	2020	2	6	NA	30	2	M	BLA	2019	4	2	0	0	2	4
PEMA	36528	2023	9	26	NA	34	2	NA	BLW	2023	3	1	0	0	1	4
PEMA	41022	2019	1	16	NA	27	2	M	BLW	2018	3	1	0	0	1	4
PEMA	42217	2015	1	3	NA	23	2	F	BLW	2014	3	1	0	0	1	4
PEMA	42831	2015	1	7	NA	23	2	M	BLW	2014	3	1	0	0	1	4
PEMA	42896	2017	1	10	NA	25	2	NA	BLA	2016	4	1	0	0	1	4
PEMA	43404	2016	12	23	NA	25	2	M	BLA	2016	4	2	0	0	2	4
PEMA	43404	2018	12	28	NA	27	2	M	BLA	2018	4	2	0	0	2	4
PEMA	43542	2014	12	24	NA	23	2	M	BLA	2014	4	1	0	0	1	4
PEMA	43609	2016	12	9	NA	25	2	M	BLA	2016	4	1	0	0	1	4
PEMA	43798	2015	12	24	NA	24	2	M	BLA	2015	4	1	0	0	1	4
PEMA	43874	2015	1	5	NA	24	2	M	BLA	2014	4	1	0	0	1	4
PEMA	43938	2016	12	31	NA	26	2	NA	BLW	2016	3	1	0	0	1	4
PEMA	43954	2014	12	28	NA	24	2	M	MIX	2014	2	1	0	0	1	4
PEMA	43972	2015	1	26	NA	24	2	M	BLW	2014	3	1	0	0	1	4
PEMA	44015	2015	12	1	NA	25	2	M	BLW	2015	3	1	0	0	1	4
PEMA	44144	2014	12	28	NA	24	2	F	BLA	2014	4	1	0	0	1	4
PEMA	44164	2017	10	31	NA	27	2	M	BLW	2017	3	1	0	0	1	4
PEMA	44234	2016	12	9	NA	26	2	M	BLA	2016	4	1	0	0	1	4
PEMA	44446	2018	1	17	NA	25	2	M	BLW	2017	3	1	0	0	1	4
PEMA	45018	2018	1	6	NA	25	2	F	BLW	2017	3	1	0	0	1	4
PEMA	45098	2018	12	25	NA	26	2	M	BLW	2018	3	1	0	0	1	4
PEMA	45222	2015	12	16	NA	23	2	F	BLA	2015	4	1	0	0	1	4
PEMA	45257	2017	1	9	NA	24	2	F	BLA	2016	4	1	0	0	1	4
PEMA	45292	2017	12	29	NA	25	2	F	BLA	2017	4	1	0	0	1	4
PEMA	45686	2018	12	20	NA	26	2	M	BLA	2018	4	2	0	0	2	4
PEMA	45686	2019	1	3	NA	26	2	M	BLW	2018	3	2	0	0	2	4
PEMA	45735	2020	2	3	NA	27	2	M	BLA	2019	4	1	0	0	1	4
PEMA	45812	2015	2	8	NA	22	2	M	MIX	2014	2	1	0	0	1	4
PEMA	45992	2015	12	9	NA	23	2	M	BLA	2015	4	2	0	0	2	4
PEMA	45992	2016	12	10	NA	24	2	M	BLA	2016	4	2	0	0	2	4
PEMA	46070	2017	1	1	NA	24	2	M	BLA	2016	4	1	0	0	1	4
PEMA	46877	2017	11	4	NA	24	2	M	BLA	2017	4	1	0	0	1	4
PEMA	47165	2016	11	28	NA	22	2	F	BLA	2016	4	3	0	0	3	4
PEMA	47165	2018	12	30	NA	24	2	F	BLA	2018	4	3	0	0	3	4
PEMA	47165	2023	2	8	NA	28	2	F	BLA	2022	4	3	0	0	3	4
PEMA	47360	2016	11	28	NA	22	2	M	BLA	2016	4	1	0	0	1	4
PEMA	47641	2017	1	16	NA	20	2	M	MIX	2016	2	1	0	0	1	4
PEMA	47811	2017	1	28	NA	22	2	M	BLA	2016	4	1	0	0	1	4
PEMA	47885	2017	12	25	NA	22	2	M	BLW	2017	3	1	0	0	1	4
PEMA	47888	2015	12	29	NA	20	2	M	BLW	2015	3	1	0	0	1	4
PEMA	48042	2023	9	27	NA	28	2	M	BLA	2023	4	1	0	0	1	4
PEMA	48160	2016	12	8	NA	21	2	M	BLA	2016	4	3	0	0	3	4
PEMA	48160	2018	12	30	NA	23	2	M	BLA	2018	4	3	0	0	3	4
PEMA	48160	2020	1	12	NA	24	2	M	BLA	2019	4	3	0	0	3	4
PEMA	48235	2014	12	26	NA	19	2	M	MIX	2014	2	1	0	0	1	4
PEMA	48356	2020	1	20	NA	23	2	M	BLA	2019	4	1	0	0	1	4
PEMA	48439	2018	11	22	NA	22	2	M	BLA	2018	4	1	0	0	1	4
PEMA	48470	2017	12	19	NA	21	2	F	BLA	2017	4	1	0	0	1	4
PEMA	48488	2023	9	18	NA	27	2	M	BLA	2023	4	1	0	0	1	4
PEMA	48615	2016	11	27	NA	19	2	M	BLA	2016	4	2	0	0	2	4
PEMA	48615	2020	2	5	NA	22	2	M	BLA	2019	4	2	0	0	2	4
PEMA	48624	2016	12	17	NA	19	2	M	BLW	2016	3	1	0	0	1	4
PEMA	48754	2015	1	19	NA	17	2	M	BLW	2014	3	1	0	0	1	3
PEMA	48840	2015	12	15	NA	18	2	M	BLW	2015	3	2	0	0	2	3
PEMA	48840	2023	10	8	NA	26	2	M	BLA	2023	4	2	0	0	2	4
PEMA	48878	2016	12	9	NA	19	2	M	BLA	2016	4	1	0	0	1	4
PEMA	48879	2016	2	14	NA	18	2	M	MIX	2015	2	2	0	0	2	3
PEMA	48879	2018	12	26	NA	21	2	M	BLW	2018	3	2	0	0	2	4
PEMA	48881	2015	12	10	NA	18	2	M	BLW	2015	3	1	0	0	1	3
PEMA	48885	2016	11	27	NA	19	2	F	BLA	2016	4	1	0	0	1	4
PEMA	48892	2020	2	6	NA	22	2	M	BLW	2019	3	1	0	0	1	4
PEMA	48908	2015	1	12	NA	17	2	M	BLW	2014	3	3	0	0	3	3
PEMA	48908	2018	12	29	NA	21	2	M	BLA	2018	4	3	0	0	3	4
PEMA	48908	2022	11	13	NA	25	2	M	BLW	2022	3	3	0	0	3	4
PEMA	48917	2018	1	26	NA	20	2	M	BLW	2017	3	1	0	0	1	4
PEMA	48934	2022	10	21	NA	24	2	M	BLA	2022	4	2	0	0	2	4
PEMA	48934	2023	10	6	NA	25	2	M	BLA	2023	4	2	0	0	2	4
PEMA	49131	2017	12	27	NA	19	2	M	BLA	2017	4	1	0	0	1	4
PEMA	49353	2016	12	20	NA	18	2	M	BLW	2016	3	2	0	0	2	3
PEMA	49353	2019	1	27	NA	20	2	M	BLW	2018	3	2	0	0	2	4
PEMA	49355	2017	12	24	NA	19	2	M	BLW	2017	3	1	0	0	1	4
PEMA	49357	2015	1	22	NA	16	2	M	BLW	2014	3	1	0	0	1	3
PEMA	49824	2016	12	9	NA	17	2	F	BLW	2016	3	1	0	0	1	3
PEMA	49830	2015	1	8	NA	15	2	M	BLA	2014	4	1	0	0	1	3
PEMA	50043	2016	11	23	NA	16	2	M	BLW	2016	3	1	0	0	1	3
PEMA	50085	2017	11	10	NA	17	2	F	BLA	2017	4	2	0	0	2	3
PEMA	50085	2018	12	26	NA	18	2	F	BLW	2018	3	2	0	0	2	3
PEMA	50101	2016	12	22	NA	16	2	M	BLW	2016	3	3	0	0	3	3
PEMA	50101	2020	1	20	NA	19	2	M	BLW	2019	3	3	0	0	3	4
PEMA	50101	2020	2	11	NA	19	2	M	BLA	2019	4	3	0	0	3	4
PEMA	50141	2020	1	15	NA	19	2	M	BLA	2019	4	1	0	0	1	4
PEMA	50150	2015	12	17	NA	15	2	M	BLW	2015	3	1	0	0	1	3
PEMA	50201	2020	1	20	NA	19	2	M	BLA	2019	4	1	0	0	1	4
PEMA	50223	2015	12	12	NA	15	2	M	MIX	2015	2	1	0	0	1	3
PEMA	50264	2018	12	16	NA	18	2	M	BLA	2018	4	2	0	0	2	3
PEMA	50264	2020	2	11	NA	19	2	M	BLA	2019	4	2	0	0	2	4
PEMA	50336	2015	1	26	NA	14	2	M	BLW	2014	3	4	0	0	4	3
PEMA	50336	2016	12	15	NA	16	2	M	BLA	2016	4	4	0	0	4	3
PEMA	50336	2023	1	26	NA	22	2	M	BLA	2022	4	4	0	0	4	4
PEMA	50336	2023	2	6	NA	22	2	M	BLW	2022	3	4	0	0	4	4
PEMA	50359	2016	12	5	NA	16	2	M	BLA	2016	4	2	0	0	2	3
PEMA	50359	2020	2	12	NA	19	2	M	BLW	2019	3	2	0	0	2	4
PEMA	50376	2015	12	15	NA	15	2	M	BLA	2015	4	1	0	0	1	3
PEMA	50379	2015	10	21	NA	15	2	NA	BLW	2015	3	1	0	0	1	3
PEMA	50457	2018	12	31	NA	18	2	M	BLW	2018	3	1	0	0	1	3
PEMA	50495	2015	1	4	NA	14	2	M	BLW	2014	3	4	0	0	4	3
PEMA	50495	2016	12	10	NA	16	2	M	BLA	2016	4	4	0	0	4	3
PEMA	50495	2016	12	29	NA	16	2	M	BLW	2016	3	4	0	0	4	3
PEMA	50495	2018	12	30	NA	18	2	M	BLW	2018	3	4	0	0	4	3
PEMA	50560	2015	1	4	NA	13	2	M	BLW	2014	3	4	0	0	4	3
PEMA	50560	2018	12	24	NA	17	2	M	BLW	2018	3	4	0	0	4	3
PEMA	50560	2022	10	23	NA	21	2	M	BLW	2022	3	4	0	0	4	4
PEMA	50560	2023	10	6	NA	22	2	M	BLA	2023	4	4	0	0	4	4
PEMA	50923	2015	2	5	NA	13	2	M	BLW	2014	3	1	0	0	1	3
PEMA	50940	2018	1	18	NA	16	2	NA	BLW	2017	3	1	0	0	1	3
PEMA	50954	2014	12	26	NA	13	2	M	BLW	2014	3	3	0	0	3	3
PEMA	50954	2016	11	21	NA	15	2	M	BLW	2016	3	3	0	0	3	3
PEMA	50954	2018	12	28	NA	17	2	M	BLW	2018	3	3	0	0	3	3
PEMA	50965	2015	2	2	NA	13	2	NA	BLA	2014	4	1	0	0	1	3
PEMA	50985	2017	12	22	NA	16	2	M	BLA	2017	4	1	0	0	1	3
PEMA	50987	2019	2	8	NA	17	2	F	BLA	2018	4	1	0	0	1	3
PEMA	51035	2018	1	2	NA	15	2	NA	BLA	2017	4	1	0	0	1	3
PEMA	51040	2020	2	3	NA	17	2	M	BLW	2019	3	1	0	0	1	3
PEMA	51046	2015	1	9	NA	12	2	M	BLW	2014	3	1	0	0	1	3
PEMA	51129	2015	1	17	NA	12	2	F	BLW	2014	3	1	0	0	1	3
PEMA	51130	2023	1	20	NA	20	2	M	BLA	2022	4	1	0	0	1	4
PEMA	51139	2017	11	18	NA	15	2	NA	BLW	2017	3	1	0	0	1	3
PEMA	51153	2020	1	28	NA	17	2	NA	BLW	2019	3	1	0	0	1	3
PEMA	51168	2017	1	10	NA	14	2	M	BLA	2016	4	1	0	0	1	3
PEMA	51183	2016	11	22	NA	14	2	F	BLA	2016	4	1	0	0	1	3
PEMA	51211	2018	12	31	NA	16	2	M	BLW	2018	3	2	0	0	2	3
PEMA	51211	2022	10	16	NA	20	2	M	BLA	2022	4	2	0	0	2	4
PEMA	51272	2015	1	9	NA	12	2	M	BLW	2014	3	2	0	0	2	3
PEMA	51272	2016	12	13	NA	14	2	M	BLW	2016	3	2	0	0	2	3
PEMA	51298	2023	10	3	NA	21	2	M	BLW	2023	3	1	0	0	1	4
PEMA	51316	2020	1	18	NA	17	2	M	MIX	2019	2	2	0	0	2	3
PEMA	51316	2023	10	3	NA	21	2	M	BLW	2023	3	2	0	0	2	4
PEMA	51328	2014	12	24	NA	12	2	M	BLW	2014	3	2	0	0	2	3
PEMA	51328	2016	11	23	NA	14	2	M	BLA	2016	4	2	0	0	2	3
PEMA	51350	2017	1	21	NA	14	2	M	BLA	2016	4	2	0	0	2	3
PEMA	51350	2023	10	3	NA	21	2	M	BLA	2023	4	2	0	0	2	4
PEMA	51366	2017	11	9	NA	15	2	M	BLA	2017	4	1	0	0	1	3
PEMA	51421	2017	12	17	NA	15	2	F	MIX	2017	2	1	0	0	1	3
PEMA	51434	2023	10	7	NA	21	2	M	BLW	2023	3	1	0	0	1	4
PEMA	51490	2016	11	21	NA	14	2	NA	BLW	2016	3	2	0	0	2	3
PEMA	51490	2023	2	8	NA	20	2	NA	BLA	2022	4	2	0	0	2	4
PEMA	52138	2020	2	6	NA	17	2	M	BLA	2019	4	2	0	0	2	3
PEMA	52138	2023	4	15	NA	20	2	M	BLW	2022	3	2	0	0	2	4
PEMA	52154	2015	12	31	NA	13	2	M	MIX	2015	2	1	0	0	1	3
PEMA	52156	2015	10	13	NA	13	2	F	BLW	2015	3	1	0	0	1	3
PEMA	52170	2015	12	19	NA	13	2	M	BLW	2015	3	1	0	0	1	3
PEMA	52440	2023	9	22	NA	20	2	M	BLW	2023	3	1	0	0	1	4
PEMA	52461	2018	12	16	NA	15	2	M	BLA	2018	4	2	0	0	2	3
PEMA	52461	2023	9	26	NA	20	2	M	BLW	2023	3	2	0	0	2	4
PEMA	52463	2016	12	13	NA	13	2	M	BLW	2016	3	2	0	0	2	3
PEMA	52463	2023	10	15	NA	20	2	M	BLA	2023	4	2	0	0	2	4
PEMA	52491	2016	12	7	NA	13	2	M	BLW	2016	3	1	0	0	1	3
PEMA	52492	2016	11	30	NA	13	2	M	BLW	2016	3	1	0	0	1	3
PEMA	52507	2016	11	19	NA	13	2	M	BLW	2016	3	3	0	0	3	3
PEMA	52507	2016	12	20	NA	13	2	M	BLA	2016	4	3	0	0	3	3
PEMA	52507	2017	11	10	NA	14	2	M	BLA	2017	4	3	0	0	3	3
PEMA	52520	2023	9	25	NA	20	2	M	MIX	2023	2	1	0	0	1	4
PEMA	52521	2020	1	11	NA	16	2	M	BLA	2019	4	4	0	0	4	3
PEMA	52521	2022	4	4	NA	18	2	M	BLA	2021	4	4	0	0	4	3
PEMA	52521	2022	10	16	NA	19	2	M	BLA	2022	4	4	0	0	4	4
PEMA	52521	2023	10	2	NA	20	2	M	BLA	2023	4	4	0	0	4	4
PEMA	52522	2015	11	16	NA	12	2	F	BLA	2015	4	1	0	0	1	3
PEMA	52560	2017	11	6	NA	14	2	F	BLW	2017	3	1	0	0	1	3
PEMA	52561	2023	10	7	NA	20	2	M	BLW	2023	3	1	0	0	1	4
PEMA	52582	2014	12	26	NA	11	2	M	MIX	2014	2	1	0	0	1	3
PEMA	52585	2016	11	21	NA	13	2	F	BLA	2016	4	1	0	0	1	3
PEMA	52590	2015	12	12	NA	12	2	M	MIX	2015	2	2	0	0	2	3
PEMA	52590	2022	11	15	NA	19	2	M	BLW	2022	3	2	0	0	2	4
PEMA	52603	2016	12	1	NA	13	2	F	MIX	2016	2	2	0	0	2	3
PEMA	52603	2023	2	9	NA	19	2	F	MIX	2022	2	2	0	0	2	4
PEMA	52614	2015	12	9	NA	12	2	M	BLA	2015	4	1	0	0	1	3
PEMA	52623	2020	2	5	NA	16	2	M	BLW	2019	3	1	0	0	1	3
PEMA	52636	2018	1	2	NA	14	2	M	BLW	2017	3	1	0	0	1	3
PEMA	52652	2022	10	30	NA	19	2	F	BLW	2022	3	1	0	0	1	4
PEMA	52675	2016	11	28	NA	13	2	M	MIX	2016	2	3	0	0	3	3
PEMA	52675	2016	12	10	NA	13	2	M	BLW	2016	3	3	0	0	3	3
PEMA	52675	2020	1	20	NA	16	2	M	BLA	2019	4	3	0	0	3	3
PEMA	52697	2023	9	22	NA	20	2	M	MIX	2023	2	1	0	0	1	4
PEMA	52717	2016	11	23	NA	13	2	M	BLA	2016	4	1	0	0	1	3
PEMA	52738	2018	12	19	NA	15	2	M	BLW	2018	3	2	0	0	2	3
PEMA	52738	2020	2	11	NA	16	2	M	BLA	2019	4	2	0	0	2	3
PEMA	52742	2018	1	1	NA	14	2	M	BLW	2017	3	1	0	0	1	3
PEMA	52770	2017	12	28	NA	14	2	NA	BLW	2017	3	1	0	0	1	3
PEMA	52774	2016	12	24	NA	13	2	M	BLW	2016	3	2	0	0	2	3
PEMA	52774	2020	1	25	NA	16	2	M	BLW	2019	3	2	0	0	2	3
PEMA	52784	2020	1	8	NA	16	2	M	BLW	2019	3	2	0	0	2	3
PEMA	52784	2020	1	8	NA	16	2	M	BLA	2019	4	2	0	0	2	3
PEMA	52801	2016	11	23	NA	13	2	M	BLW	2016	3	2	0	0	2	3
PEMA	52801	2022	4	2	NA	18	2	M	BLW	2021	3	2	0	0	2	3
PEMA	52802	2018	12	26	NA	15	2	M	BLA	2018	4	1	0	0	1	3
PEMA	52835	2018	12	29	NA	15	2	M	BLW	2018	3	2	0	0	2	3
PEMA	52835	2023	10	6	NA	20	2	M	BLA	2023	4	2	0	0	2	4
PEMA	52857	2015	1	4	NA	11	2	M	BLW	2014	3	2	0	0	2	3
PEMA	52857	2018	12	29	NA	15	2	M	BLW	2018	3	2	0	0	2	3
PEMA	52983	2020	2	5	NA	16	2	M	BLA	2019	4	1	0	0	1	3
PEMA	53007	2018	12	21	NA	15	2	M	BLW	2018	3	2	0	0	2	3
PEMA	53007	2023	10	6	NA	20	2	M	BLA	2023	4	2	0	0	2	4
PEMA	53016	2018	12	31	NA	15	2	M	BLW	2018	3	3	0	0	3	3
PEMA	53016	2020	2	14	NA	16	2	M	BLA	2019	4	3	0	0	3	3
PEMA	53016	2023	2	6	NA	19	2	M	BLA	2022	4	3	0	0	3	4
PEMA	53040	2015	12	17	NA	12	2	M	BLW	2015	3	1	0	0	1	3
PEMA	53044	2014	12	29	NA	11	2	M	BLW	2014	3	2	0	0	2	3
PEMA	53044	2018	12	28	NA	15	2	M	BLW	2018	3	2	0	0	2	3
PEMA	53065	2018	12	31	NA	15	2	M	BLW	2018	3	2	0	0	2	3
PEMA	53065	2022	10	31	NA	19	2	M	BLW	2022	3	2	0	0	2	4
PEMA	53109	2015	12	23	NA	12	2	M	BLW	2015	3	2	0	0	2	3
PEMA	53109	2023	4	15	NA	19	2	M	BLW	2022	3	2	0	0	2	4
PEMA	53121	2016	12	19	NA	13	2	M	BLW	2016	3	1	0	0	1	3
PEMA	53123	2015	1	11	NA	11	2	M	MIX	2014	2	1	0	0	1	3
PEMA	53125	2019	2	9	NA	15	2	M	BLW	2018	3	1	0	0	1	3
PEMA	53139	2017	12	31	NA	14	2	M	MIX	2017	2	1	0	0	1	3
PEMA	53155	2015	1	11	NA	11	2	M	BLA	2014	4	1	0	0	1	3
PEMA	53161	2015	12	31	NA	12	2	M	MIX	2015	2	1	0	0	1	3
PEMA	53192	2020	2	14	NA	16	2	M	BLW	2019	3	2	0	0	2	3
PEMA	53192	2023	2	6	NA	19	2	M	MIX	2022	2	2	0	0	2	4
PEMA	53196	2016	12	5	NA	13	2	M	MIX	2016	2	2	0	0	2	3
PEMA	53196	2017	11	6	NA	14	2	M	MIX	2017	2	2	0	0	2	3
PEMA	53200	2016	1	7	NA	12	2	M	MIX	2015	2	1	0	0	1	3
PEMA	53213	2020	1	20	NA	16	2	M	BLA	2019	4	1	0	0	1	3
PEMA	53229	2016	12	13	NA	13	2	NA	BLW	2016	3	4	0	0	4	3
PEMA	53229	2018	12	16	NA	15	2	NA	BLA	2018	4	4	0	0	4	3
PEMA	53229	2019	1	3	NA	15	2	NA	BLW	2018	3	4	0	0	4	3
PEMA	53229	2023	10	6	NA	20	2	NA	BLA	2023	4	4	0	0	4	4
PEMA	53245	2017	11	9	NA	14	2	M	BLW	2017	3	3	0	0	3	3
PEMA	53245	2018	12	26	NA	15	2	M	BLW	2018	3	3	0	0	3	3
PEMA	53245	2023	4	10	NA	19	2	M	BLW	2022	3	3	0	0	3	4
PEMA	53251	2016	12	20	NA	13	2	F	BLA	2016	4	2	0	0	2	3
PEMA	53251	2018	12	26	NA	15	2	F	BLW	2018	3	2	0	0	2	3
PEMA	53307	2015	1	19	NA	11	2	M	BLW	2014	3	1	0	0	1	3
PEMA	53316	2020	1	19	NA	16	2	M	BLW	2019	3	1	0	0	1	3
PEMA	53333	2015	12	9	NA	12	2	F	BLA	2015	4	1	0	0	1	3
PEMA	53358	2020	2	6	NA	16	2	NA	BLA	2019	4	1	0	0	1	3
PEMA	53381	2018	12	19	NA	15	2	F	MIX	2018	2	2	0	0	2	3
PEMA	53381	2020	2	5	NA	16	2	F	BLW	2019	3	2	0	0	2	3
PEMA	53383	2015	12	14	NA	12	2	M	BLW	2015	3	4	0	0	4	3
PEMA	53383	2016	12	21	NA	13	2	M	BLW	2016	3	4	0	0	4	3
PEMA	53383	2020	1	19	NA	16	2	M	BLW	2019	3	4	0	0	4	3
PEMA	53383	2023	10	3	NA	20	2	M	BLA	2023	4	4	0	0	4	4
PEMA	53415	2017	11	5	NA	14	2	M	BLA	2017	4	4	0	0	4	3
PEMA	53415	2020	1	18	NA	16	2	M	BLA	2019	4	4	0	0	4	3
PEMA	53415	2023	1	15	NA	19	2	M	BLA	2022	4	4	0	0	4	4
PEMA	53415	2023	9	26	NA	20	2	M	BLA	2023	4	4	0	0	4	4
PEMA	53424	2015	1	1	NA	11	2	M	BLW	2014	3	1	0	0	1	3
PEMA	53438	2016	12	7	NA	13	2	M	BLW	2016	3	2	0	0	2	3
PEMA	53438	2022	11	7	NA	19	2	M	BLW	2022	3	2	0	0	2	4
PEMA	53442	2017	12	19	NA	14	2	M	BLW	2017	3	1	0	0	1	3
PEMA	53461	2017	11	12	NA	14	2	M	MIX	2017	2	1	0	0	1	3
PEMA	53469	2017	12	28	NA	14	2	F	BLW	2017	3	1	0	0	1	3
PEMA	53500	2017	12	19	NA	13	2	NA	BLW	2017	3	1	0	0	1	3
PEMA	53515	2018	12	25	NA	14	2	M	BLW	2018	3	1	0	0	1	3
PEMA	53521	2015	12	12	NA	11	2	F	MIX	2015	2	1	0	0	1	3
PEMA	53558	2015	1	26	NA	10	2	M	BLW	2014	3	1	0	0	1	3
PEMA	53570	2015	1	17	NA	10	2	M	MIX	2014	2	1	0	0	1	3
PEMA	53589	2015	1	4	NA	10	2	M	BLW	2014	3	2	0	0	2	3
PEMA	53589	2017	11	9	NA	13	2	M	BLA	2017	4	2	0	0	2	3
PEMA	53598	2020	2	7	NA	15	2	F	BLA	2019	4	1	0	0	1	3
PEMA	53640	2018	12	21	NA	14	2	F	BLW	2018	3	1	0	0	1	3
PEMA	53643	2018	12	21	NA	14	2	M	BLA	2018	4	2	0	0	2	3
PEMA	53643	2022	10	23	NA	18	2	M	BLA	2022	4	2	0	0	2	3
PEMA	53644	2016	11	22	NA	12	2	M	BLA	2016	4	2	0	0	2	3
PEMA	53644	2023	10	6	NA	19	2	M	BLA	2023	4	2	0	0	2	4
PEMA	53650	2019	1	2	NA	14	2	M	BLW	2018	3	1	0	0	1	3
PEMA	53656	2020	2	5	NA	15	2	M	BLA	2019	4	1	0	0	1	3
PEMA	53670	2018	2	2	NA	13	2	M	BLW	2017	3	1	0	0	1	3
PEMA	53672	2015	1	16	NA	10	2	M	MIX	2014	2	1	0	0	1	3
PEMA	53683	2018	12	19	NA	14	2	NA	MIX	2018	2	2	0	0	2	3
PEMA	53683	2023	4	16	NA	18	2	NA	BLW	2022	3	2	0	0	2	3
PEMA	53684	2014	12	27	NA	10	2	NA	BLW	2014	3	1	0	0	1	3
PEMA	53694	2018	1	16	NA	13	2	M	BLW	2017	3	2	0	0	2	3
PEMA	53694	2018	12	29	NA	14	2	M	BLW	2018	3	2	0	0	2	3
PEMA	53727	2018	12	21	NA	14	2	M	BLW	2018	3	2	0	0	2	3
PEMA	53727	2023	10	7	NA	19	2	M	BLA	2023	4	2	0	0	2	4
PEMA	53749	2014	12	26	NA	10	2	NA	BLW	2014	3	2	0	0	2	3
PEMA	53749	2023	9	26	NA	19	2	NA	BLW	2023	3	2	0	0	2	4
PEMA	53762	2020	2	11	NA	15	2	M	BLA	2019	4	2	0	0	2	3
PEMA	53762	2023	10	17	NA	19	2	M	BLA	2023	4	2	0	0	2	4
PEMA	53764	2023	2	11	NA	18	2	M	BLA	2022	4	2	0	0	2	3
PEMA	53764	2023	9	22	NA	19	2	M	BLA	2023	4	2	0	0	2	4
PEMA	53771	2020	2	7	NA	15	2	NA	BLA	2019	4	1	0	0	1	3
PEMA	53799	2015	12	9	NA	11	2	M	BLW	2015	3	3	0	0	3	3
PEMA	53799	2016	12	5	NA	12	2	M	BLA	2016	4	3	0	0	3	3
PEMA	53799	2018	12	24	NA	14	2	M	BLW	2018	3	3	0	0	3	3
PEMA	53801	2018	1	11	NA	13	2	NA	BLW	2017	3	1	0	0	1	3
PEMA	53810	2016	12	10	NA	12	2	M	BLA	2016	4	1	0	0	1	3
PEMA	53836	2016	1	9	NA	11	2	M	BLW	2015	3	1	0	0	1	3
PEMA	53857	2020	1	28	NA	15	2	M	BLA	2019	4	1	0	0	1	3
PEMA	53858	2017	1	9	NA	12	2	NA	BLW	2016	3	1	0	0	1	3
PEMA	53876	2016	12	29	NA	12	2	M	BLW	2016	3	1	0	0	1	3
PEMA	53882	2014	12	30	NA	10	2	F	BLA	2014	4	1	0	0	1	3
PEMA	53907	2018	12	26	NA	14	2	F	BLW	2018	3	1	0	0	1	3
PEMA	53912	2015	1	7	NA	10	2	NA	BLW	2014	3	2	0	0	2	3
PEMA	53912	2022	10	24	NA	18	2	NA	BLW	2022	3	2	0	0	2	3
PEMA	53961	2018	1	14	NA	13	2	M	BLW	2017	3	1	0	0	1	3
PEMA	53974	2016	12	19	NA	12	2	M	BLW	2016	3	2	0	0	2	3
PEMA	53974	2018	12	26	NA	14	2	M	BLW	2018	3	2	0	0	2	3
PEMA	53985	2015	1	1	NA	10	2	M	BLW	2014	3	1	0	0	1	3
PEMA	53999	2017	11	17	NA	13	2	NA	BLW	2017	3	1	0	0	1	3
PEMA	54002	2016	1	3	NA	11	2	NA	MIX	2015	2	1	0	0	1	3
PEMA	54016	2014	12	26	NA	10	2	M	BLW	2014	3	3	0	0	3	3
PEMA	54016	2023	9	23	NA	19	2	M	BLW	2023	3	3	0	0	3	4
PEMA	54016	2023	9	23	NA	19	2	M	BLA	2023	4	3	0	0	3	4
PEMA	54020	2019	1	3	NA	14	2	M	MIX	2018	2	2	0	0	2	3
PEMA	54020	2023	10	15	NA	19	2	M	MIX	2023	2	2	0	0	2	4
PEMA	54025	2018	12	30	NA	14	2	M	BLA	2018	4	1	0	0	1	3
PEMA	54026	2015	1	17	NA	10	2	M	BLW	2014	3	1	0	0	1	3
PEMA	54039	2023	2	4	NA	18	2	M	BLW	2022	3	1	0	0	1	3
PEMA	54041	2015	1	2	NA	10	2	M	BLA	2014	4	2	0	0	2	3
PEMA	54041	2022	10	15	NA	18	2	M	BLW	2022	3	2	0	0	2	3
PEMA	54080	2015	1	8	NA	10	2	M	MIX	2014	2	1	0	0	1	3
PEMA	54083	2018	12	21	NA	14	2	M	BLA	2018	4	2	0	0	2	3
PEMA	54083	2023	10	3	NA	19	2	M	BLA	2023	4	2	0	0	2	4
PEMA	54108	2023	10	3	NA	19	2	M	BLA	2023	4	1	0	0	1	4
PEMA	54118	2015	12	14	NA	11	2	F	BLW	2015	3	1	0	0	1	3
PEMA	54162	2016	11	27	NA	12	2	M	MIX	2016	2	1	0	0	1	3
PEMA	54177	2016	11	22	NA	12	2	M	BLW	2016	3	3	0	0	3	3
PEMA	54177	2018	12	20	NA	14	2	M	BLW	2018	3	3	0	0	3	3
PEMA	54177	2023	10	6	NA	19	2	M	BLA	2023	4	3	0	0	3	4
PEMA	54209	2018	12	28	NA	14	2	NA	BLW	2018	3	3	0	0	3	3
PEMA	54209	2023	2	1	NA	18	2	NA	BLW	2022	3	3	0	0	3	3
PEMA	54209	2023	9	21	NA	19	2	NA	BLA	2023	4	3	0	0	3	4
PEMA	54239	2015	12	12	NA	11	2	M	BLW	2015	3	1	0	0	1	3
PEMA	54265	2016	1	13	NA	11	2	M	MIX	2015	2	2	0	0	2	3
PEMA	54265	2016	12	6	NA	12	2	M	MIX	2016	2	2	0	0	2	3
PEMA	54270	2015	12	9	NA	11	2	M	BLW	2015	3	5	0	0	5	3
PEMA	54270	2016	12	10	NA	12	2	M	BLW	2016	3	5	0	0	5	3
PEMA	54270	2017	10	31	NA	13	2	M	BLA	2017	4	5	0	0	5	3
PEMA	54270	2018	12	16	NA	14	2	M	BLA	2018	4	5	0	0	5	3
PEMA	54270	2020	2	11	NA	15	2	M	BLA	2019	4	5	0	0	5	3
PEMA	54281	2016	12	1	NA	12	2	M	BLA	2016	4	3	0	0	3	3
PEMA	54281	2018	12	24	NA	14	2	M	BLA	2018	4	3	0	0	3	3
PEMA	54281	2020	2	5	NA	15	2	M	BLA	2019	4	3	0	0	3	3
PEMA	54285	2017	12	27	NA	13	2	M	BLW	2017	3	1	0	0	1	3
PEMA	54321	2016	12	10	NA	12	2	M	BLW	2016	3	1	0	0	1	3
PEMA	54323	2016	12	10	NA	12	2	M	BLW	2016	3	2	0	0	2	3
PEMA	54323	2018	12	30	NA	14	2	M	BLA	2018	4	2	0	0	2	3
PEMA	54375	2015	1	8	NA	10	2	M	BLW	2014	3	1	0	0	1	3
PEMA	54441	2017	10	29	NA	13	2	M	BLA	2017	4	2	0	0	2	3
PEMA	54441	2018	12	29	NA	14	2	M	BLA	2018	4	2	0	0	2	3
PEMA	54459	2023	10	3	NA	19	2	M	BLA	2023	4	1	0	0	1	4
PEMA	54698	2017	10	30	NA	12	2	M	MIX	2017	2	3	0	0	3	3
PEMA	54698	2018	12	28	NA	13	2	M	BLW	2018	3	3	0	0	3	3
PEMA	54698	2023	9	23	NA	18	2	M	BLW	2023	3	3	0	0	3	3
PEMA	54863	2018	12	20	NA	13	2	M	BLA	2018	4	1	0	0	1	3
PEMA	55028	2015	2	5	NA	9	2	M	MIX	2014	2	1	0	0	1	3
PEMA	55109	2015	12	14	NA	10	2	M	BLW	2015	3	3	0	0	3	3
PEMA	55109	2017	11	15	NA	12	2	M	MIX	2017	2	3	0	0	3	3
PEMA	55109	2018	12	20	NA	13	2	M	BLA	2018	4	3	0	0	3	3
PEMA	55366	2017	11	18	NA	12	2	M	BLA	2017	4	1	0	0	1	3
PEMA	55425	2018	1	6	NA	12	2	NA	BLA	2017	4	1	0	0	1	3
PEMA	55439	2018	12	21	NA	13	2	F	BLA	2018	4	2	0	0	2	3
PEMA	55439	2020	2	11	NA	14	2	F	BLA	2019	4	2	0	0	2	3
PEMA	55455	2016	12	4	NA	11	2	M	BLW	2016	3	1	0	0	1	3
PEMA	55463	2015	1	19	NA	9	2	M	BLW	2014	3	1	0	0	1	3
PEMA	55471	2015	12	13	NA	10	2	M	BLW	2015	3	1	0	0	1	3
PEMA	55474	2016	12	9	NA	11	2	M	BLW	2016	3	1	0	0	1	3
PEMA	55488	2015	1	8	NA	8	2	M	MIX	2014	2	3	0	0	3	2
PEMA	55488	2018	12	19	NA	12	2	M	BLW	2018	3	3	0	0	3	3
PEMA	55488	2022	10	24	NA	16	2	M	MIX	2022	2	3	0	0	3	3
PEMA	55497	2017	12	21	NA	11	2	M	MIX	2017	2	1	0	0	1	3
PEMA	55501	2018	12	20	NA	12	2	M	BLW	2018	3	3	0	0	3	3
PEMA	55501	2020	1	21	NA	13	2	M	BLW	2019	3	3	0	0	3	3
PEMA	55501	2022	10	23	NA	16	2	M	BLW	2022	3	3	0	0	3	3
PEMA	55520	2020	2	14	NA	13	2	M	BLA	2019	4	1	0	0	1	3
PEMA	55565	2015	1	8	NA	8	2	M	BLW	2014	3	1	0	0	1	2
PEMA	55571	2016	12	13	NA	10	2	M	BLW	2016	3	2	0	0	2	3
PEMA	55571	2023	10	6	NA	17	2	M	BLA	2023	4	2	0	0	2	3
PEMA	55605	2018	12	28	NA	12	2	M	BLW	2018	3	2	0	0	2	3
PEMA	55605	2023	9	21	NA	17	2	M	BLA	2023	4	2	0	0	2	3
PEMA	55611	2017	1	3	NA	10	2	M	BLA	2016	4	3	0	0	3	3
PEMA	55611	2018	12	22	NA	12	2	M	BLW	2018	3	3	0	0	3	3
PEMA	55611	2020	2	7	NA	13	2	M	BLA	2019	4	3	0	0	3	3
PEMA	55612	2018	12	20	NA	12	2	F	BLW	2018	3	2	0	0	2	3
PEMA	55612	2023	10	6	NA	17	2	F	BLA	2023	4	2	0	0	2	3
PEMA	55618	2018	12	20	NA	12	2	M	BLW	2018	3	2	0	0	2	3
PEMA	55618	2023	10	1	NA	17	2	M	BLA	2023	4	2	0	0	2	3
PEMA	55621	2014	12	26	NA	8	2	M	BLW	2014	3	5	0	0	5	2
PEMA	55621	2016	12	1	NA	10	2	M	BLW	2016	3	5	0	0	5	3
PEMA	55621	2018	12	31	NA	12	2	M	BLW	2018	3	5	0	0	5	3
PEMA	55621	2020	2	13	NA	13	2	M	BLW	2019	3	5	0	0	5	3
PEMA	55621	2023	2	6	NA	16	2	M	BLW	2022	3	5	0	0	5	3
PEMA	55622	2018	12	28	NA	12	2	M	BLW	2018	3	1	0	0	1	3
PEMA	55624	2014	12	24	NA	8	2	M	MIX	2014	2	6	0	0	6	2
PEMA	55624	2016	12	1	NA	10	2	M	BLW	2016	3	6	0	0	6	3
PEMA	55624	2017	10	25	NA	11	2	M	BLW	2017	3	6	0	0	6	3
PEMA	55624	2022	10	16	NA	16	2	M	MIX	2022	2	6	0	0	6	3
PEMA	55624	2022	11	1	NA	16	2	M	BLW	2022	3	6	0	0	6	3
PEMA	55624	2023	9	23	NA	17	2	M	BLW	2023	3	6	0	0	6	3
PEMA	55626	2019	1	2	NA	12	2	F	BLA	2018	4	1	0	0	1	3
PEMA	55628	2015	12	12	NA	9	2	M	BLW	2015	3	4	0	0	4	3
PEMA	55628	2018	12	20	NA	12	2	M	BLA	2018	4	4	0	0	4	3
PEMA	55628	2019	1	3	NA	12	2	M	BLW	2018	3	4	0	0	4	3
PEMA	55628	2020	2	11	NA	13	2	M	BLA	2019	4	4	0	0	4	3
PEMA	55657	2023	1	19	NA	16	2	M	BLA	2022	4	1	0	0	1	3
PEMA	55660	2015	9	29	NA	9	2	M	MIX	2015	2	2	0	0	2	3
PEMA	55660	2020	2	11	NA	13	2	M	BLW	2019	3	2	0	0	2	3
PEMA	55669	2015	1	18	NA	8	2	M	WHI	2014	1	4	0	0	4	2
PEMA	55669	2016	11	22	NA	10	2	M	MIX	2016	2	4	0	0	4	3
PEMA	55669	2018	12	29	NA	12	2	M	MIX	2018	2	4	0	0	4	3
PEMA	55669	2023	9	22	NA	17	2	M	MIX	2023	2	4	0	0	4	3
PEMA	55673	2017	1	11	NA	10	2	M	BLW	2016	3	4	0	0	4	3
PEMA	55673	2020	1	20	NA	13	2	M	BLA	2019	4	4	0	0	4	3
PEMA	55673	2020	2	3	NA	13	2	M	BLW	2019	3	4	0	0	4	3
PEMA	55673	2023	10	8	NA	17	2	M	BLA	2023	4	4	0	0	4	3
PEMA	55679	2017	11	6	NA	11	2	M	MIX	2017	2	3	0	0	3	3
PEMA	55679	2018	12	19	NA	12	2	M	BLW	2018	3	3	0	0	3	3
PEMA	55679	2020	1	22	NA	13	2	M	BLW	2019	3	3	0	0	3	3
PEMA	55682	2015	12	12	NA	9	2	M	MIX	2015	2	2	0	0	2	3
PEMA	55682	2023	10	1	NA	17	2	M	BLW	2023	3	2	0	0	2	3
PEMA	55683	2015	2	9	NA	8	2	M	MIX	2014	2	1	0	0	1	2
PEMA	55689	2014	12	26	NA	8	2	M	BLW	2014	3	2	0	0	2	2
PEMA	55689	2023	9	24	NA	17	2	M	BLW	2023	3	2	0	0	2	3
PEMA	55719	2015	12	30	NA	9	2	F	BLW	2015	3	1	0	0	1	3
PEMA	55732	2015	12	9	NA	9	2	M	BLW	2015	3	1	0	0	1	3
PEMA	55766	2023	2	14	NA	16	2	M	MIX	2022	2	1	0	0	1	3
PEMA	55775	2016	12	27	NA	10	2	M	MIX	2016	2	4	0	0	4	3
PEMA	55775	2018	12	21	NA	12	2	M	BLA	2018	4	4	0	0	4	3
PEMA	55775	2023	2	10	NA	16	2	M	BLW	2022	3	4	0	0	4	3
PEMA	55775	2023	9	19	NA	17	2	M	BLA	2023	4	4	0	0	4	3
PEMA	55785	2017	11	12	NA	11	2	NA	BLW	2017	3	1	0	0	1	3
PEMA	55806	2015	12	19	NA	9	2	F	BLW	2015	3	1	0	0	1	3
PEMA	55809	2016	12	10	NA	10	2	M	BLW	2016	3	2	0	0	2	3
PEMA	55809	2020	2	5	NA	13	2	M	BLW	2019	3	2	0	0	2	3
PEMA	55818	2017	10	27	NA	11	2	M	BLA	2017	4	2	0	0	2	3
PEMA	55818	2020	1	28	NA	13	2	M	BLW	2019	3	2	0	0	2	3
PEMA	55836	2016	11	24	NA	10	2	M	BLW	2016	3	1	0	0	1	3
PEMA	55840	2020	2	14	NA	13	2	M	BLW	2019	3	2	0	0	2	3
PEMA	55840	2023	2	6	NA	16	2	M	MIX	2022	2	2	0	0	2	3
PEMA	55842	2023	9	24	NA	17	2	M	BLW	2023	3	1	0	0	1	3
PEMA	55854	2015	1	16	NA	8	2	M	WHI	2014	1	1	0	0	1	2
PEMA	55864	2015	12	9	NA	9	2	M	MIX	2015	2	4	0	0	4	3
PEMA	55864	2016	12	13	NA	10	2	M	MIX	2016	2	4	0	0	4	3
PEMA	55864	2018	12	24	NA	12	2	M	BLW	2018	3	4	0	0	4	3
PEMA	55864	2023	2	7	NA	16	2	M	MIX	2022	2	4	0	0	4	3
PEMA	55874	2015	12	14	NA	9	2	M	BLW	2015	3	2	0	0	2	3
PEMA	55874	2019	1	3	NA	12	2	M	BLA	2018	4	2	0	0	2	3
PEMA	55882	2015	10	8	NA	9	2	F	BLW	2015	3	4	0	0	4	3
PEMA	55882	2019	10	13	NA	13	2	F	BLA	2019	4	4	0	0	4	3
PEMA	55882	2023	1	25	NA	16	2	F	BLW	2022	3	4	0	0	4	3
PEMA	55882	2023	2	5	NA	16	2	F	BLA	2022	4	4	0	0	4	3
PEMA	55884	2016	11	22	NA	10	2	M	BLW	2016	3	3	0	0	3	3
PEMA	55884	2017	11	20	NA	11	2	M	BLW	2017	3	3	0	0	3	3
PEMA	55884	2020	2	13	NA	13	2	M	BLW	2019	3	3	0	0	3	3
PEMA	55885	2014	12	26	NA	8	2	M	MIX	2014	2	4	0	0	4	2
PEMA	55885	2018	12	22	NA	12	2	M	BLW	2018	3	4	0	0	4	3
PEMA	55885	2020	2	7	NA	13	2	M	BLA	2019	4	4	0	0	4	3
PEMA	55885	2023	9	19	NA	17	2	M	BLW	2023	3	4	0	0	4	3
PEMA	55888	2017	12	17	NA	11	2	M	MIX	2017	2	1	0	0	1	3
PEMA	55912	2018	10	21	NA	12	2	M	MIX	2018	2	1	0	0	1	3
PEMA	55919	2016	11	28	NA	10	2	M	BLW	2016	3	1	0	0	1	3
PEMA	55930	2023	4	16	NA	16	2	M	BLW	2022	3	2	0	0	2	3
PEMA	55930	2023	10	6	NA	17	2	M	BLW	2023	3	2	0	0	2	3
PEMA	55948	2020	2	5	NA	13	2	M	MIX	2019	2	1	0	0	1	3
PEMA	55973	2022	11	1	NA	16	2	M	BLA	2022	4	2	0	0	2	3
PEMA	55973	2023	9	23	NA	17	2	M	BLW	2023	3	2	0	0	2	3
PEMA	55979	2015	1	4	NA	8	2	M	BLW	2014	3	2	0	0	2	2
PEMA	55979	2023	2	8	NA	16	2	M	BLW	2022	3	2	0	0	2	3
PEMA	55997	2014	12	27	NA	8	2	NA	MIX	2014	2	1	0	0	1	2
PEMA	56000	2016	12	10	NA	10	2	M	BLW	2016	3	1	0	0	1	3
PEMA	56008	2023	9	25	NA	17	2	M	MIX	2023	2	1	0	0	1	3
PEMA	56014	2016	12	3	NA	10	2	F	MIX	2016	2	1	0	0	1	3
PEMA	56021	2023	2	2	NA	16	2	NA	BLW	2022	3	1	0	0	1	3
PEMA	56079	2017	12	21	NA	11	2	M	BLW	2017	3	1	0	0	1	3
PEMA	56089	2017	1	9	NA	10	2	M	BLA	2016	4	1	0	0	1	3
PEMA	56134	2015	1	2	NA	8	2	M	BLW	2014	3	2	0	0	2	2
PEMA	56134	2018	12	24	NA	12	2	M	BLW	2018	3	2	0	0	2	3
PEMA	56147	2015	12	10	NA	9	2	M	BLA	2015	4	1	0	0	1	3
PEMA	56148	2016	1	11	NA	9	2	NA	BLW	2015	3	2	0	0	2	3
PEMA	56148	2018	10	27	NA	12	2	NA	BLW	2018	3	2	0	0	2	3
PEMA	56221	2015	1	25	NA	8	2	M	BLW	2014	3	2	0	0	2	2
PEMA	56221	2020	2	11	NA	13	2	M	BLA	2019	4	2	0	0	2	3
PEMA	56226	2017	12	21	NA	11	2	F	BLW	2017	3	1	0	0	1	3
PEMA	56240	2023	9	27	NA	17	2	M	MIX	2023	2	1	0	0	1	3
PEMA	56308	2015	12	23	NA	9	2	M	MIX	2015	2	1	0	0	1	3
PEMA	56315	2016	11	28	NA	10	2	NA	MIX	2016	2	2	0	0	2	3
PEMA	56315	2023	9	27	NA	17	2	NA	BLW	2023	3	2	0	0	2	3
PEMA	56330	2015	1	8	NA	8	2	NA	MIX	2014	2	1	0	0	1	2
PEMA	56357	2018	12	26	NA	12	2	F	BLA	2018	4	1	0	0	1	3
PEMA	56367	2017	1	8	NA	10	2	M	BLW	2016	3	1	0	0	1	3
PEMA	56639	2016	12	22	NA	10	2	M	BLW	2016	3	3	0	0	3	3
PEMA	56639	2017	1	10	NA	10	2	M	BLA	2016	4	3	0	0	3	3
PEMA	56639	2023	9	27	NA	17	2	M	BLW	2023	3	3	0	0	3	3
PEMA	56647	2017	12	19	NA	11	2	M	BLW	2017	3	1	0	0	1	3
PEMA	57735	2016	12	21	NA	9	2	M	BLW	2016	3	2	0	0	2	3
PEMA	57735	2020	2	11	NA	12	2	M	BLW	2019	3	2	0	0	2	3
PEMA	57832	2020	2	5	NA	12	2	M	BLA	2019	4	1	0	0	1	3
PEMA	57849	2018	12	24	NA	11	2	M	BLW	2018	3	1	0	0	1	3
PEMA	57870	2015	12	31	NA	8	2	M	MIX	2015	2	1	0	0	1	2
PEMA	57888	2023	2	18	NA	15	2	F	BLW	2022	3	1	0	0	1	3
PEMA	57889	2017	12	20	NA	10	2	M	MIX	2017	2	1	0	0	1	3
PEMA	57946	2018	12	30	NA	10	2	M	BLW	2018	3	2	0	0	2	3
PEMA	57946	2023	9	23	NA	15	2	M	BLW	2023	3	2	0	0	2	3
PEMA	57976	2016	12	22	NA	8	2	M	BLW	2016	3	1	0	0	1	2
PEMA	58028	2023	2	12	NA	14	2	M	BLA	2022	4	1	0	0	1	3
PEMA	58035	2023	4	16	NA	14	2	M	BLW	2022	3	2	0	0	2	3
PEMA	58035	2023	10	6	NA	15	2	M	BLA	2023	4	2	0	0	2	3
PEMA	58046	2015	12	12	NA	7	2	M	BLW	2015	3	1	0	0	1	2
PEMA	58085	2015	1	14	NA	6	2	M	BLW	2014	3	1	0	0	1	2
PEMA	58095	2017	11	14	NA	9	2	M	MIX	2017	2	2	0	0	2	3
PEMA	58095	2020	2	13	NA	11	2	M	BLW	2019	3	2	0	0	2	3
PEMA	58114	2023	9	21	NA	15	2	M	BLW	2023	3	1	0	0	1	3
PEMA	58116	2018	12	31	NA	10	2	M	BLW	2018	3	1	0	0	1	3
PEMA	58127	2015	1	24	NA	6	2	M	MIX	2014	2	2	0	0	2	2
PEMA	58127	2016	12	10	NA	8	2	M	MIX	2016	2	2	0	0	2	2
PEMA	58234	2016	1	9	NA	7	2	M	MIX	2015	2	1	0	0	1	2
PEMA	58243	2015	1	16	NA	6	2	M	BLW	2014	3	2	0	0	2	2
PEMA	58243	2023	10	2	NA	15	2	M	BLA	2023	4	2	0	0	2	3
PEMA	58279	2015	12	13	NA	7	2	M	MIX	2015	2	1	0	0	1	2
PEMA	58280	2016	12	20	NA	8	2	M	BLW	2016	3	1	0	0	1	2
PEMA	58283	2017	11	13	NA	9	2	M	MIX	2017	2	1	0	0	1	3
PEMA	58297	2018	12	16	NA	10	2	M	BLW	2018	3	2	0	0	2	3
PEMA	58297	2023	9	22	NA	15	2	M	BLW	2023	3	2	0	0	2	3
PEMA	58298	2023	2	4	NA	14	2	M	BLW	2022	3	1	0	0	1	3
PEMA	58340	2015	12	14	NA	7	2	M	MIX	2015	2	4	0	0	4	2
PEMA	58340	2016	11	19	NA	8	2	M	MIX	2016	2	4	0	0	4	2
PEMA	58340	2020	1	11	NA	11	2	M	BLW	2019	3	4	0	0	4	3
PEMA	58340	2023	9	24	NA	15	2	M	BLW	2023	3	4	0	0	4	3
PEMA	58360	2015	1	9	NA	6	2	M	BLW	2014	3	1	0	0	1	2
PEMA	58375	2015	1	9	NA	6	2	M	MIX	2014	2	1	0	0	1	2
PEMA	58475	2017	11	14	NA	9	2	M	MIX	2017	2	3	0	0	3	3
PEMA	58475	2018	12	17	NA	10	2	M	BLW	2018	3	3	0	0	3	3
PEMA	58475	2023	10	6	NA	15	2	M	BLW	2023	3	3	0	0	3	3
PEMA	58486	2015	12	13	NA	7	2	M	WHI	2015	1	3	0	0	3	2
PEMA	58486	2016	12	1	NA	8	2	M	MIX	2016	2	3	0	0	3	2
PEMA	58486	2018	12	30	NA	10	2	M	MIX	2018	2	3	0	0	3	3
PEMA	58489	2017	12	31	NA	9	2	M	MIX	2017	2	2	0	0	2	3
PEMA	58489	2019	1	20	NA	10	2	M	MIX	2018	2	2	0	0	2	3
PEMA	58508	2023	10	6	NA	15	2	M	MIX	2023	2	1	0	0	1	3
PEMA	58522	2015	1	16	NA	6	2	M	WHI	2014	1	1	0	0	1	2
PEMA	58531	2014	12	26	NA	6	2	M	MIX	2014	2	4	0	0	4	2
PEMA	58531	2018	12	31	NA	10	2	M	BLW	2018	3	4	0	0	4	3
PEMA	58531	2023	2	4	NA	14	2	M	MIX	2022	2	4	0	0	4	3
PEMA	58531	2023	9	23	NA	15	2	M	BLW	2023	3	4	0	0	4	3
PEMA	58552	2015	12	9	NA	7	2	M	MIX	2015	2	3	0	0	3	2
PEMA	58552	2016	11	28	NA	8	2	M	MIX	2016	2	3	0	0	3	2
PEMA	58552	2017	10	31	NA	9	2	M	MIX	2017	2	3	0	0	3	3
PEMA	58558	2016	12	10	NA	8	2	M	MIX	2016	2	2	0	0	2	2
PEMA	58558	2023	10	6	NA	15	2	M	BLW	2023	3	2	0	0	2	3
PEMA	58578	2016	12	10	NA	8	2	M	MIX	2016	2	2	0	0	2	2
PEMA	58578	2018	12	31	NA	10	2	M	MIX	2018	2	2	0	0	2	3
PEMA	58588	2023	2	10	NA	14	2	M	MIX	2022	2	1	0	0	1	3
PEMA	58592	2015	12	14	NA	7	2	M	BLW	2015	3	3	0	0	3	2
PEMA	58592	2017	11	6	NA	9	2	M	BLW	2017	3	3	0	0	3	3
PEMA	58592	2023	10	3	NA	15	2	M	BLA	2023	4	3	0	0	3	3
PEMA	58597	2015	12	19	NA	7	2	M	BLW	2015	3	1	0	0	1	2
PEMA	58612	2018	1	11	NA	9	2	M	BLW	2017	3	1	0	0	1	3
PEMA	58613	2015	1	9	NA	6	2	M	MIX	2014	2	1	0	0	1	2
PEMA	58636	2014	12	17	NA	6	2	M	BLW	2014	3	6	0	0	6	2
PEMA	58636	2016	12	18	NA	8	2	M	BLW	2016	3	6	0	0	6	2
PEMA	58636	2018	12	19	NA	10	2	M	BLW	2018	3	6	0	0	6	3
PEMA	58636	2022	10	27	NA	14	2	M	BLW	2022	3	6	0	0	6	3
PEMA	58636	2023	4	15	NA	14	2	M	MIX	2022	2	6	0	0	6	3
PEMA	58636	2023	9	26	NA	15	2	M	BLW	2023	3	6	0	0	6	3
PEMA	58638	2017	11	16	NA	9	2	M	MIX	2017	2	3	0	0	3	3
PEMA	58638	2018	12	29	NA	10	2	M	BLW	2018	3	3	0	0	3	3
PEMA	58638	2023	10	8	NA	15	2	M	BLW	2023	3	3	0	0	3	3
PEMA	58639	2015	1	8	NA	6	2	M	BLW	2014	3	1	0	0	1	2
PEMA	58669	2015	1	8	NA	6	2	M	BLW	2014	3	1	0	0	1	2
PEMA	58679	2018	12	19	NA	10	2	M	BLA	2018	4	1	0	0	1	3
PEMA	58702	2023	1	30	NA	14	2	M	MIX	2022	2	1	0	0	1	3
PEMA	58749	2015	1	10	NA	6	2	M	MIX	2014	2	3	0	0	3	2
PEMA	58749	2017	11	1	NA	9	2	M	MIX	2017	2	3	0	0	3	3
PEMA	58749	2023	10	2	NA	15	2	M	MIX	2023	2	3	0	0	3	3
PEMA	58752	2018	12	28	NA	10	2	M	BLW	2018	3	2	0	0	2	3
PEMA	58752	2023	9	21	NA	15	2	M	BLW	2023	3	2	0	0	2	3
PEMA	58756	2020	2	7	NA	11	2	M	BLW	2019	3	1	0	0	1	3
PEMA	58779	2018	12	21	NA	10	2	M	BLW	2018	3	1	0	0	1	3
PEMA	58782	2023	10	1	NA	15	2	M	BLA	2023	4	1	0	0	1	3
PEMA	58809	2016	11	23	NA	8	2	M	MIX	2016	2	2	0	0	2	2
PEMA	58809	2020	1	8	NA	11	2	M	MIX	2019	2	2	0	0	2	3
PEMA	58818	2017	12	18	NA	9	2	M	MIX	2017	2	1	0	0	1	3
PEMA	58838	2023	4	10	NA	14	2	M	BLW	2022	3	1	0	0	1	3
PEMA	58839	2016	11	29	NA	8	2	M	MIX	2016	2	4	0	0	4	2
PEMA	58839	2017	10	30	NA	9	2	M	MIX	2017	2	4	0	0	4	3
PEMA	58839	2020	2	13	NA	11	2	M	MIX	2019	2	4	0	0	4	3
PEMA	58839	2023	10	8	NA	15	2	M	BLW	2023	3	4	0	0	4	3
PEMA	58843	2015	12	14	NA	7	2	F	BLW	2015	3	1	0	0	1	2
PEMA	58846	2017	11	6	NA	9	2	M	BLW	2017	3	2	0	0	2	3
PEMA	58846	2018	12	29	NA	10	2	M	MIX	2018	2	2	0	0	2	3
PEMA	58849	2015	12	12	NA	7	2	M	MIX	2015	2	1	0	0	1	2
PEMA	58873	2019	1	22	NA	10	2	F	BLW	2018	3	1	0	0	1	3
PEMA	59362	2015	12	14	NA	6	2	M	WHI	2015	1	1	0	0	1	2
PEMA	59378	2023	2	4	NA	13	2	M	BLW	2022	3	2	0	0	2	3
PEMA	59378	2023	9	21	NA	14	2	M	BLW	2023	3	2	0	0	2	3
PEMA	59439	2019	1	3	NA	9	2	M	BLW	2018	3	2	0	0	2	3
PEMA	59439	2023	9	22	NA	14	2	M	BLW	2023	3	2	0	0	2	3
PEMA	59571	2014	12	29	NA	5	2	M	MIX	2014	2	2	0	0	2	2
PEMA	59571	2020	2	7	NA	10	2	M	BLW	2019	3	2	0	0	2	3
PEMA	59631	2015	12	16	NA	6	2	M	BLW	2015	3	4	0	0	4	2
PEMA	59631	2020	2	5	NA	10	2	M	BLW	2019	3	4	0	0	4	3
PEMA	59631	2022	11	13	NA	13	2	M	BLA	2022	4	4	0	0	4	3
PEMA	59631	2023	9	22	NA	14	2	M	BLW	2023	3	4	0	0	4	3
PEMA	60136	2015	10	4	NA	6	2	M	WHI	2015	1	2	0	0	2	2
PEMA	60136	2016	11	21	NA	7	2	M	MIX	2016	2	2	0	0	2	2
PEMA	60176	2018	12	20	NA	9	2	M	BLW	2018	3	3	0	0	3	3
PEMA	60176	2022	11	15	NA	13	2	M	BLW	2022	3	3	0	0	3	3
PEMA	60176	2023	10	3	NA	14	2	M	BLW	2023	3	3	0	0	3	3
PEMA	60201	2018	1	10	NA	8	2	M	BLW	2017	3	2	0	0	2	2
PEMA	60201	2018	12	26	NA	9	2	M	BLW	2018	3	2	0	0	2	3
PEMA	60208	2014	12	26	NA	5	2	M	MIX	2014	2	2	0	0	2	2
PEMA	60208	2023	9	21	NA	14	2	M	BLW	2023	3	2	0	0	2	3
PEMA	60209	2016	12	21	NA	7	2	M	MIX	2016	2	1	0	0	1	2
PEMA	60212	2015	1	8	NA	5	2	M	WHI	2014	1	1	0	0	1	2
PEMA	61889	2017	12	29	NA	23	2	M	BLW	2017	3	1	0	0	1	4
PEMA	65147	2022	11	14	NA	14	2	M	BLW	2022	3	1	0	0	1	3
PEMA	65637	2018	1	25	NA	5	2	M	MIX	2017	2	1	0	0	1	2
PEMA	65764	2018	2	11	NA	5	2	M	BLW	2017	3	1	0	0	1	2
PEMA	65899	2023	10	3	NA	10	2	NA	MIX	2023	2	1	0	0	1	3
PEMA	65926	2018	10	31	NA	5	2	M	BLW	2018	3	1	0	0	1	2
PEMA	65956	2019	10	3	NA	6	2	M	BLW	2019	3	1	0	0	1	2
PEMA	66746	2023	2	8	NA	10	2	M	BLW	2022	3	1	0	0	1	3
PEMA	66750	2016	12	2	NA	5	2	F	MIX	2016	2	1	0	0	1	2
PEMA	66770	2017	12	21	NA	6	2	M	MIX	2017	2	1	0	0	1	2
PEMA	66774	2016	1	13	NA	4	2	M	BLW	2015	3	1	0	0	1	2
PEMA	66784	2014	12	23	NA	3	2	F	MIX	2014	2	1	0	0	1	2
PEMA	66788	2018	1	6	NA	6	2	M	BLW	2017	3	1	0	0	1	2
PEMA	66838	2017	10	8	NA	6	2	M	MIX	2017	2	2	0	0	2	2
PEMA	66838	2023	9	29	NA	12	2	M	BLW	2023	3	2	0	0	2	3
PEMA	66858	2023	9	20	NA	11	2	M	BLW	2023	3	1	0	0	1	3
PEMA	66881	2016	11	25	NA	4	2	M	MIX	2016	2	1	0	0	1	2
PEMA	66884	2018	12	23	NA	6	2	M	BLW	2018	3	1	0	0	1	2
PEMA	66928	2018	1	2	NA	5	2	F	BLW	2017	3	1	0	0	1	2
PEGA	66971	2017	2	11	NA	5	2	F	BLA	NULL	4	3	0	0	3	3
PEGA	66971	2021	7	20	NA	9	2	F	BLA	NULL	4	3	0	0	3	3
PEGA	66971	2022	2	9	NA	10	2	F	BLA	NULL	4	3	0	0	3	3
PEGA	67288	2015	2	17	NA	1	1	F	MIX	NULL	2	0	1	0	1	1
PEGA	67292	2015	2	15	NA	1	1	F	MIX	NULL	2	0	1	0	1	1
PEMA	67609	2018	1	16	NA	3	2	M	MIX	2017	2	1	0	0	1	2
PEGA	67692	2015	7	19	NA	1	1	F	MIX	NULL	2	0	1	0	1	1
PEGA	67693	2015	7	19	NA	1	1	F	BLW	NULL	3	0	1	0	1	1
PEGA	67699	2015	7	20	NA	1	1	F	BLW	NULL	3	0	1	0	1	1
PEGA	67702	2015	7	21	NA	1	1	F	MIX	NULL	2	0	1	0	1	1
PEMA	68073	2016	1	26	NA	1	1	NA	MIX	2015	2	0	1	0	1	1
PEMA	68074	2016	1	26	NA	1	1	NA	BLW	2015	3	0	1	0	1	1
PEMA	68075	2016	1	26	NA	1	1	NA	WHI	2015	1	0	1	0	1	1
PEMA	68076	2016	1	26	NA	1	1	M	MIX	2015	2	2	1	0	3	1
PEMA	68076	2018	1	10	NA	3	2	M	BLW	2017	3	2	1	0	3	2
PEMA	68076	2023	10	8	NA	9	2	M	BLW	2023	3	2	1	0	3	3
PEMA	68077	2016	1	26	NA	1	1	NA	MIX	2015	2	0	1	0	1	1
PEMA	68078	2016	1	26	NA	1	1	NA	BLW	2015	3	0	1	0	1	1
PEMA	68079	2016	2	2	NA	1	1	NA	WHI	2015	1	0	1	0	1	1
PEMA	68081	2016	1	26	NA	1	1	M	MIX	2015	2	2	1	0	3	1
PEMA	68081	2019	2	8	NA	4	2	M	BLW	2018	3	2	1	0	3	2
PEMA	68081	2020	1	21	NA	5	2	M	BLW	2019	3	2	1	0	3	2
PEMA	68082	2016	2	4	NA	1	1	NA	WHI	2015	1	0	1	0	1	1
PEMA	68083	2016	2	4	NA	1	1	NA	WHI	2015	1	0	1	0	1	1
PEMA	68084	2016	2	4	NA	1	1	NA	WHI	2015	1	0	1	0	1	1
PEMA	68085	2016	2	5	NA	1	1	M	MIX	2015	2	1	1	0	2	1
PEMA	68085	2018	1	12	NA	3	2	M	BLW	2017	3	1	1	0	2	2
PEMA	68086	2016	2	5	NA	1	1	NA	MIX	2015	2	0	1	0	1	1
PEMA	68087	2016	2	5	NA	1	1	NA	MIX	2015	2	0	1	0	1	1
PEMA	68088	2016	2	5	NA	1	1	NA	MIX	2015	2	0	1	0	1	1
PEMA	68089	2016	2	4	NA	1	1	NA	BLW	2015	3	0	1	0	1	1
PEMA	68090	2016	2	4	NA	1	1	NA	BLW	2015	3	0	1	0	1	1
PEMA	68091	2016	2	4	NA	1	1	F	MIX	2015	2	1	1	0	2	1
PEMA	68091	2019	2	6	NA	4	2	F	BLW	2018	3	1	1	0	2	2
PEMA	68092	2016	2	4	NA	1	1	M	MIX	2015	2	1	1	0	2	1
PEMA	68092	2017	1	2	NA	2	2	M	MIX	2016	2	1	1	0	2	2
PEMA	68093	2016	2	5	NA	1	1	NA	BLW	2015	3	0	1	0	1	1
PEMA	68094	2016	2	5	NA	1	1	NA	WHI	2015	1	0	1	0	1	1
PEMA	68095	2016	2	6	NA	1	1	NA	MIX	2015	2	0	1	0	1	1
PEMA	68096	2016	2	6	NA	1	1	NA	WHI	2015	1	1	1	0	2	1
PEMA	68096	2017	12	24	NA	3	2	NA	MIX	2017	2	1	1	0	2	2
PEMA	68097	2016	2	5	NA	1	1	NA	MIX	2015	2	0	1	0	1	1
PEMA	68098	2016	2	5	NA	1	1	NA	MIX	2015	2	0	1	0	1	1
PEMA	68099	2016	2	5	NA	1	1	NA	MIX	2015	2	0	1	0	1	1
PEMA	68100	2016	2	5	NA	1	1	NA	MIX	2015	2	0	1	0	1	1
PEMA	68101	2016	2	4	NA	1	1	M	MIX	2015	2	3	1	0	4	1
PEMA	68101	2018	1	11	NA	3	2	M	MIX	2017	2	3	1	0	4	2
PEMA	68101	2020	1	26	NA	5	2	M	MIX	2019	2	3	1	0	4	2
PEMA	68101	2023	1	5	NA	8	2	M	MIX	2022	2	3	1	0	4	2
PEMA	68102	2016	2	2	NA	1	1	F	MIX	2015	2	1	1	0	2	1
PEMA	68102	2019	1	2	NA	4	2	F	BLW	2018	3	1	1	0	2	2
PEMA	68103	2016	2	2	NA	1	1	NA	MIX	2015	2	2	1	0	3	1
PEMA	68103	2017	12	27	NA	3	2	NA	MIX	2017	2	2	1	0	3	2
PEMA	68103	2018	1	6	NA	3	2	NA	BLW	2017	3	2	1	0	3	2
PEMA	68104	2016	2	2	NA	1	1	M	MIX	2015	2	1	1	0	2	1
PEMA	68104	2017	2	8	NA	2	2	M	MIX	2016	2	1	1	0	2	2
PEMA	68105	2016	2	2	NA	1	1	M	MIX	2015	2	1	1	0	2	1
PEMA	68105	2017	12	29	NA	3	2	M	BLW	2017	3	1	1	0	2	2
PEMA	68106	2016	2	2	NA	1	1	NA	MIX	2015	2	3	1	0	4	1
PEMA	68106	2016	12	14	NA	2	2	NA	MIX	2016	2	3	1	0	4	2
PEMA	68106	2020	1	19	NA	5	2	NA	BLW	2019	3	3	1	0	4	2
PEMA	68106	2023	2	4	NA	8	2	NA	BLW	2022	3	3	1	0	4	2
PEMA	68107	2016	2	2	NA	1	1	NA	MIX	2015	2	0	1	0	1	1
PEMA	68108	2016	2	3	NA	1	1	NA	MIX	2015	2	0	1	0	1	1
PEMA	68109	2016	2	3	NA	1	1	F	MIX	2015	2	1	1	0	2	1
PEMA	68109	2017	12	30	NA	3	2	F	BLW	2017	3	1	1	0	2	2
PEMA	68110	2016	2	3	NA	1	1	M	MIX	2015	2	1	1	0	2	1
PEMA	68110	2018	1	6	NA	3	2	M	BLW	2017	3	1	1	0	2	2
PEMA	68111	2016	2	3	NA	1	1	NA	WHI	2015	1	0	1	0	1	1
PEMA	68112	2016	2	3	NA	1	1	NA	MIX	2015	2	0	1	0	1	1
PEMA	68113	2016	2	3	NA	1	1	M	MIX	2015	2	1	1	0	2	1
PEMA	68113	2016	11	22	NA	2	2	M	MIX	2016	2	1	1	0	2	2
PEMA	68114	2016	2	3	NA	1	1	M	MIX	2015	2	2	1	0	3	1
PEMA	68114	2017	2	13	NA	2	2	M	BLW	2016	3	2	1	0	3	2
PEMA	68114	2019	10	13	NA	5	2	M	MIX	2019	2	2	1	0	3	2
PEMA	68115	2016	2	3	NA	1	1	NA	MIX	2015	2	0	1	0	1	1
PEMA	68116	2016	2	3	NA	1	1	F	MIX	2015	2	1	1	0	2	1
PEMA	68116	2017	12	20	NA	3	2	F	MIX	2017	2	1	1	0	2	2
PEMA	68117	2016	2	3	NA	1	1	M	MIX	2015	2	0	1	0	1	1
PEMA	68118	2016	2	3	NA	1	1	NA	WHI	2015	1	0	1	0	1	1
PEMA	68119	2016	2	4	NA	1	1	NA	BLW	2015	3	0	1	0	1	1
PEMA	68120	2016	2	4	NA	1	1	NA	WHI	2015	1	0	1	0	1	1
PEMA	68121	2016	2	3	NA	1	1	M	MIX	2015	2	2	1	0	3	1
PEMA	68121	2019	1	20	NA	4	2	M	MIX	2018	2	2	1	0	3	2
PEMA	68121	2023	1	26	NA	8	2	M	BLW	2022	3	2	1	0	3	2
PEMA	68122	2016	2	6	NA	1	1	NA	MIX	2015	2	0	1	0	1	1
PEMA	68123	2016	2	6	NA	1	1	NA	MIX	2015	2	0	1	0	1	1
PEMA	68124	2016	2	6	NA	1	1	F	MIX	2015	2	1	1	0	2	1
PEMA	68124	2017	2	1	NA	2	2	F	MIX	2016	2	1	1	0	2	2
PEMA	68125	2016	2	6	NA	1	1	NA	MIX	2015	2	0	1	0	1	1
PEMA	68126	2016	2	6	NA	1	1	NA	MIX	2015	2	0	1	0	1	1
PEMA	68127	2016	2	6	NA	1	1	NA	MIX	2015	2	0	1	0	1	1
PEMA	68128	2016	2	6	NA	1	1	NA	WHI	2015	1	0	1	0	1	1
PEMA	68129	2016	2	6	NA	1	1	M	BLW	2015	3	0	1	0	1	1
PEMA	68130	2016	2	6	NA	1	1	NA	MIX	2015	2	2	1	0	3	1
PEMA	68130	2017	2	2	NA	2	2	NA	MIX	2016	2	2	1	0	3	2
PEMA	68130	2022	10	15	NA	8	2	NA	BLW	2022	3	2	1	0	3	2
PEMA	68131	2016	2	6	NA	1	1	NA	MIX	2015	2	0	1	0	1	1
PEMA	68172	2023	1	12	NA	7	2	M	MIX	2022	2	2	0	0	2	2
PEMA	68172	2023	9	21	NA	8	2	M	MIX	2023	2	2	0	0	2	2
PEMA	68179	2022	11	14	NA	7	2	M	BLW	2022	3	2	0	0	2	2
PEMA	68179	2023	9	28	NA	8	2	M	WHI	2023	1	2	0	0	2	2
PEMA	68198	2023	2	13	NA	7	2	M	MIX	2022	2	1	0	0	1	2
PEMA	68200	2019	1	9	NA	3	2	F	MIX	2018	2	1	0	0	1	2
PEMA	68202	2023	9	22	NA	8	2	NA	BLW	2023	3	1	0	0	1	2
PEMA	68203	2022	10	24	NA	7	2	M	MIX	2022	2	2	0	0	2	2
PEMA	68203	2023	9	23	NA	8	2	M	MIX	2023	2	2	0	0	2	2
PEMA	68205	2018	1	16	NA	2	2	F	BLW	2017	3	1	0	0	1	2
PEMA	68218	2020	1	27	NA	4	2	M	MIX	2019	2	1	0	0	1	2
PEMA	68241	2023	2	8	NA	7	2	M	MIX	2022	2	2	0	0	2	2
PEMA	68241	2023	10	6	NA	8	2	M	MIX	2023	2	2	0	0	2	2
PEMA	68293	2018	1	10	NA	2	2	M	MIX	2017	2	1	0	0	1	2
PEMA	68295	2023	2	8	NA	7	2	M	MIX	2022	2	1	0	0	1	2
PEMA	68308	2018	1	14	NA	2	2	M	MIX	2017	2	1	0	0	1	2
PEMA	68322	2023	10	8	NA	8	2	NA	BLW	2023	3	1	0	0	1	2
PEMA	68389	2020	1	18	NA	4	2	M	MIX	2019	2	3	0	0	3	2
PEMA	68389	2023	2	5	NA	7	2	M	MIX	2022	2	3	0	0	3	2
PEMA	68389	2023	9	26	NA	8	2	M	MIX	2023	2	3	0	0	3	2
PEMA	68391	2019	10	2	NA	4	2	F	MIX	2019	2	1	0	0	1	2
PEMA	68392	2019	1	1	NA	3	2	M	WHI	2018	1	1	0	0	1	2
PEMA	68399	2023	2	5	NA	7	2	NA	MIX	2022	2	1	0	0	1	2
PEMA	68408	2017	2	17	NA	1	1	NA	MIX	2016	2	0	1	0	1	1
PEMA	68414	2023	2	6	NA	7	2	M	MIX	2022	2	2	0	0	2	2
PEMA	68414	2023	9	26	NA	8	2	M	BLW	2023	3	2	0	0	2	2
PEMA	68422	2023	9	27	NA	8	2	NA	MIX	2023	2	1	0	0	1	2
PEMA	68436	2018	1	17	NA	2	2	M	MIX	2017	2	1	0	0	1	2
PEMA	68438	2018	1	22	NA	2	2	M	MIX	2017	2	1	0	0	1	2
PEMA	68503	2016	1	26	NA	1	1	NA	WHI	2015	1	0	1	0	1	1
PEMA	78650	2016	11	30	15	0	0	NA	WHI	2016	1	0	0	1	1	0
PEMA	78651	2016	11	30	12	0	0	NA	WHI	2016	1	0	0	1	1	0
PEMA	78655	2016	12	6	19	0	0	NA	WHI	2016	1	0	0	1	1	0
PEMA	78656	2016	12	2	19	0	0	NA	WHI	2016	1	0	0	1	1	0
PEMA	78657	2016	11	30	10	0	0	NA	WHI	2016	1	0	0	1	1	0
PEMA	78658	2016	11	30	15	0	0	NA	WHI	2016	1	0	0	1	1	0
PEMA	78659	2016	11	30	10	0	0	NA	WHI	2016	1	0	0	1	1	0
PEMA	78660	2016	11	30	12	0	0	NA	WHI	2016	1	0	0	1	1	0
PEMA	78662	2016	11	30	11	0	0	NA	WHI	2016	1	0	0	1	1	0
PEMA	78663	2016	11	30	10	0	0	NA	WHI	2016	1	0	0	1	1	0
PEMA	78664	2016	11	30	8	0	0	NA	WHI	2016	1	0	0	1	1	0
PEMA	78665	2016	11	30	8	0	0	NA	WHI	2016	1	0	0	1	1	0
PEMA	78667	2016	11	30	12	0	0	NA	WHI	2016	1	0	0	1	1	0
PEMA	78668	2016	11	30	10	0	0	NA	WHI	2016	1	0	0	1	1	0
PEMA	78669	2016	11	30	14	0	0	NA	WHI	2016	1	0	0	1	1	0
PEMA	78670	2016	11	30	10	0	0	NA	WHI	2016	1	0	0	1	1	0
PEMA	78671	2016	12	1	6	0	0	NA	WHI	2016	1	0	0	1	1	0
PEMA	78672	2016	12	1	8	0	0	NA	WHI	2016	1	0	0	1	1	0
PEMA	78673	2016	12	1	12	0	0	NA	WHI	2016	1	0	0	1	1	0
PEMA	78674	2016	12	1	NA	NA	0	NA	WHI	2016	1	0	0	1	1	0
PEMA	78675	2016	11	30	5	0	0	NA	WHI	2016	1	0	0	1	1	0
PEMA	78676	2016	11	30	4	0	0	M	WHI	2016	1	2	0	1	3	0
PEMA	78676	2023	1	23	NA	6	2	M	MIX	2022	2	2	0	1	3	2
PEMA	78676	2023	9	19	NA	7	2	M	MIX	2023	2	2	0	1	3	2
PEMA	78680	2016	12	21	NA	NA	0	NA	WHI	2016	1	0	0	1	1	0
PEMA	78681	2016	12	21	NA	NA	0	NA	WHI	2016	1	0	0	1	1	0
PEMA	78682	2016	12	21	NA	NA	0	NA	WHI	2016	1	0	0	1	1	0
PEMA	78683	2016	12	21	NA	NA	0	NA	WHI	2016	1	0	0	1	1	0
PEMA	78684	2016	12	2	0	0	0	NA	WHI	2016	1	0	0	1	1	0
PEMA	78685	2016	12	6	5	0	0	NA	WHI	2016	1	0	0	1	1	0
PEMA	78686	2016	12	1	5	0	0	NA	WHI	2016	1	0	0	1	1	0
PEMA	78687	2016	12	2	0	0	0	NA	WHI	2016	1	0	0	1	1	0
PEMA	78688	2016	12	6	9	0	0	NA	WHI	2016	1	0	0	1	1	0
PEMA	78690	2016	12	6	7	0	0	NA	WHI	2016	1	0	0	1	1	0
PEMA	78691	2016	12	3	0	0	0	NA	WHI	2016	1	0	0	1	1	0
PEMA	78692	2016	12	6	9	0	0	NA	WHI	2016	1	0	0	1	1	0
PEMA	78693	2016	12	15	18	0	0	NA	WHI	2016	1	0	0	1	1	0
PEMA	78694	2016	12	6	11	0	0	NA	WHI	2016	1	0	0	1	1	0
PEMA	78695	2016	12	1	13	0	0	NA	WHI	2016	1	0	0	1	1	0
PEMA	78696	2016	11	30	10	0	0	NA	WHI	2016	1	0	0	1	1	0
PEMA	78697	2016	12	2	3	0	0	NA	WHI	2016	1	0	0	1	1	0
PEMA	78698	2016	11	30	NA	NA	0	NA	WHI	2016	1	0	0	1	1	0
PEMA	78699	2017	1	7	39	0	0	NA	WHI	2016	1	0	0	1	1	0
PEMA	78700	2017	1	6	NA	NA	0	NA	WHI	2016	1	0	0	1	1	0
PEMA	78701	2017	1	6	NA	NA	0	NA	WHI	2016	1	0	0	1	1	0
PEMA	78702	2016	12	6	NA	NA	0	NA	WHI	2016	1	0	0	1	1	0
PEMA	78703	2017	1	6	NA	NA	0	NA	WHI	2016	1	0	0	1	1	0
PEMA	78704	2017	1	6	NA	NA	0	NA	WHI	2016	1	0	0	1	1	0
PEMA	78705	2017	1	7	NA	NA	0	NA	WHI	2016	1	0	0	1	1	0
PEMA	78706	2017	1	9	NA	NA	0	NA	WHI	2016	1	0	0	1	1	0
PEMA	78707	2017	1	9	NA	NA	0	NA	WHI	2016	1	0	0	1	1	0
PEMA	78708	2017	1	9	NA	NA	0	NA	WHI	2016	1	0	0	1	1	0
PEMA	78709	2017	1	9	NA	NA	0	NA	WHI	2016	1	0	0	1	1	0
PEMA	78714	2017	1	19	NA	NA	0	NA	WHI	2016	1	0	0	1	1	0
PEMA	78715	2017	1	19	NA	NA	0	NA	WHI	2016	1	0	0	1	1	0
PEMA	78716	2017	1	19	NA	NA	0	NA	WHI	2016	1	0	0	1	1	0
PEMA	78717	2017	1	19	NA	NA	0	NA	WHI	2016	1	0	0	1	1	0
PEMA	78718	2016	11	30	10	0	0	NA	WHI	2016	1	0	0	1	1	0
PEMA	78719	2017	2	9	NA	1	1	NA	WHI	2016	1	0	1	0	1	1
PEMA	78720	2017	2	9	NA	1	1	NA	MIX	2016	2	0	1	0	1	1
PEMA	78721	2017	2	12	NA	1	1	NA	MIX	2016	2	0	1	0	1	1
PEMA	78722	2017	2	12	NA	1	1	NA	MIX	2016	2	0	1	0	1	1
PEMA	78723	2017	2	12	NA	1	1	NA	MIX	2016	2	0	1	0	1	1
PEMA	78724	2017	2	12	NA	1	1	NA	MIX	2016	2	0	1	0	1	1
PEMA	78725	2017	2	12	NA	1	1	NA	WHI	2016	1	0	1	0	1	1
PEMA	78726	2017	2	12	NA	1	1	M	MIX	2016	2	1	1	0	2	1
PEMA	78726	2018	1	5	NA	2	2	M	MIX	2017	2	1	1	0	2	2
PEMA	78727	2017	2	12	NA	1	1	NA	MIX	2016	2	0	1	0	1	1
PEMA	78728	2017	2	13	NA	1	1	NA	MIX	2016	2	0	1	0	1	1
PEMA	78729	2017	2	13	NA	1	1	NA	MIX	2016	2	0	1	0	1	1
PEMA	78730	2017	2	13	NA	1	1	NA	MIX	2016	2	0	1	0	1	1
PEMA	83651	2016	12	2	12	0	0	NA	WHI	2016	1	0	0	1	1	0
PEMA	83652	2016	12	2	13	0	0	NA	WHI	2016	1	0	0	1	1	0
PEMA	83655	2016	11	30	17	0	0	NA	WHI	2016	1	0	0	1	1	0
PEMA	83658	2016	12	1	13	0	0	NA	WHI	2016	1	0	0	1	1	0
PEMA	83659	2016	12	1	NA	NA	0	NA	WHI	2016	1	0	0	1	1	0
PEMA	83660	2016	12	1	NA	NA	0	NA	WHI	2016	1	0	0	1	1	0
PEMA	83663	2016	12	8	NA	NA	0	NA	WHI	2016	1	0	0	1	1	0
PEMA	83666	2016	11	30	8	0	0	NA	WHI	2016	1	0	0	1	1	0
PEMA	83667	2016	11	30	6	0	0	NA	WHI	2016	1	0	0	1	1	0
PEMA	83668	2016	12	9	NA	1	1	F	WHI	2016	1	0	1	0	1	1
PEMA	83669	2016	12	2	12	0	0	NA	WHI	2016	1	0	0	1	1	0
PEMA	83670	2016	12	2	NA	NA	0	NA	WHI	2016	1	0	0	1	1	0
PEMA	83671	2016	12	2	8	0	0	NA	WHI	2016	1	0	0	1	1	0
PEMA	83672	2016	12	2	7	0	0	NA	WHI	2016	1	0	0	1	1	0
PEMA	83673	2016	12	2	16	0	0	NA	WHI	2016	1	0	0	1	1	0
PEMA	83674	2016	12	2	12	0	0	NA	WHI	2016	1	0	0	1	1	0
PEMA	83675	2016	12	2	8	0	0	NA	WHI	2016	1	0	0	1	1	0
PEMA	83676	2016	12	2	12	0	0	NA	WHI	2016	1	0	0	1	1	0
PEMA	83677	2016	12	2	11	0	0	NA	WHI	2016	1	0	0	1	1	0
PEMA	83678	2016	12	2	8	0	0	NA	WHI	2016	1	0	0	1	1	0
PEMA	83679	2016	12	2	14	0	0	NA	WHI	2016	1	0	0	1	1	0
PEMA	83680	2016	12	2	13	0	0	NA	WHI	2016	1	0	0	1	1	0
PEMA	83681	2016	12	2	11	0	0	NA	WHI	2016	1	0	0	1	1	0
PEMA	83682	2016	12	2	14	0	0	NA	WHI	2016	1	0	0	1	1	0
PEMA	83683	2016	12	2	10	0	0	NA	WHI	2016	1	0	0	1	1	0
PEMA	83684	2016	12	2	11	0	0	NA	WHI	2016	1	0	0	1	1	0
PEMA	83685	2016	12	2	9	0	0	NA	WHI	2016	1	0	0	1	1	0
PEMA	83686	2016	11	30	4	0	0	NA	WHI	2016	1	0	0	1	1	0
PEMA	83687	2016	11	30	3	0	0	NA	WHI	2016	1	0	0	1	1	0
PEMA	83688	2016	12	6	13	0	0	NA	WHI	2016	1	0	0	1	1	0
PEMA	83689	2016	12	6	8	0	0	NA	WHI	2016	1	0	0	1	1	0
PEMA	83690	2016	12	6	14	0	0	NA	WHI	2016	1	0	0	1	1	0
PEMA	83691	2016	12	6	16	0	0	NA	WHI	2016	1	0	0	1	1	0
PEMA	83692	2016	12	6	9	0	0	NA	WHI	2016	1	0	0	1	1	0
PEMA	83693	2016	11	30	2	0	0	NA	WHI	2016	1	0	0	1	1	0
PEMA	83694	2016	12	6	16	0	0	NA	WHI	2016	1	0	0	1	1	0
PEMA	83695	2016	12	6	15	0	0	NA	WHI	2016	1	0	0	1	1	0
PEMA	83696	2016	12	6	14	0	0	NA	WHI	2016	1	0	0	1	1	0
PEMA	83697	2016	12	6	NA	NA	0	NA	WHI	2016	1	0	0	1	1	0
PEMA	83698	2016	12	6	NA	NA	0	NA	WHI	2016	1	0	0	1	1	0
PEMA	83699	2016	12	6	7	0	0	NA	WHI	2016	1	0	0	1	1	0
PEMA	83700	2016	12	6	8	0	0	NA	WHI	2016	1	0	0	1	1	0
PEMA	83701	2016	12	1	7	0	0	NA	WHI	2016	1	0	0	1	1	0
PEMA	83702	2016	12	1	5	0	0	NA	WHI	2016	1	0	0	1	1	0
PEMA	83703	2016	12	16	NA	NA	0	NA	WHI	2016	1	0	0	1	1	0
PEMA	83704	2016	12	16	NA	NA	0	NA	WHI	2016	1	0	0	1	1	0
PEMA	83705	2016	12	16	NA	NA	0	NA	WHI	2016	1	0	0	1	1	0
PEMA	83707	2016	12	1	4	0	0	NA	WHI	2016	1	0	0	1	1	0
PEMA	83709	2016	11	30	4	0	0	NA	WHI	2016	1	0	0	1	1	0
PEMA	83710	2016	12	20	NA	NA	0	NA	WHI	2016	1	0	0	1	1	0
PEMA	83712	2016	12	1	6	0	0	NA	WHI	2016	1	0	0	1	1	0
PEMA	83713	2016	12	6	10	0	0	NA	WHI	2016	1	0	0	1	1	0
PEMA	83714	2016	12	6	12	0	0	NA	WHI	2016	1	0	0	1	1	0
PEMA	83715	2016	11	30	3	0	0	NA	WHI	2016	1	0	0	1	1	0
PEMA	83716	2016	12	1	3	0	0	NA	WHI	2016	1	0	0	1	1	0
PEMA	83717	2016	12	3	0	0	0	NA	WHI	2016	1	0	0	1	1	0
PEMA	83718	2016	12	6	7	0	0	NA	WHI	2016	1	0	0	1	1	0
PEMA	83719	2016	11	30	0	0	0	NA	WHI	2016	1	0	0	1	1	0
PEMA	83720	2016	11	30	7	0	0	NA	WHI	2016	1	0	0	1	1	0
PEMA	83721	2016	12	1	4	0	0	NA	WHI	2016	1	0	0	1	1	0
PEMA	83722	2017	1	6	NA	NA	0	NA	WHI	2016	1	0	0	1	1	0
PEMA	83723	2017	1	6	NA	NA	0	NA	WHI	2016	1	0	0	1	1	0
PEMA	83724	2017	1	6	NA	NA	0	NA	WHI	2016	1	0	0	1	1	0
PEMA	83725	2017	1	6	NA	NA	0	NA	WHI	2016	1	0	0	1	1	0
PEMA	83726	2017	1	7	48	0	0	NA	WHI	2016	1	0	0	1	1	0
PEMA	83727	2017	1	7	NA	NA	0	NA	WHI	2016	1	0	0	1	1	0
PEMA	83728	2017	1	7	NA	NA	0	M	WHI	2016	1	1	0	1	2	0
PEMA	83728	2023	9	20	NA	7	2	M	MIX	2023	2	1	0	1	2	2
PEMA	83729	2017	1	7	NA	NA	0	NA	WHI	2016	1	0	0	1	1	0
PEMA	83730	2017	1	7	NA	NA	0	NA	WHI	2016	1	0	0	1	1	0
PEMA	83731	2017	1	7	42	0	0	NA	WHI	2016	1	0	0	1	1	0
PEMA	83732	2016	11	30	0	0	0	NA	WHI	2016	1	0	0	1	1	0
PEMA	83734	2017	1	11	NA	NA	0	NA	WHI	2016	1	0	0	1	1	0
PEMA	83735	2017	1	11	NA	NA	0	NA	WHI	2016	1	0	0	1	1	0
PEMA	83736	2017	1	15	NA	NA	0	NA	WHI	2016	1	0	0	1	1	0
PEMA	83737	2017	1	15	NA	NA	0	NA	WHI	2016	1	0	0	1	1	0
PEMA	83738	2017	1	15	NA	NA	0	NA	WHI	2016	1	0	0	1	1	0
PEMA	83739	2017	1	15	NA	NA	0	NA	WHI	2016	1	0	0	1	1	0
PEMA	83740	2017	1	15	NA	NA	0	NA	WHI	2016	1	0	0	1	1	0
PEMA	83741	2017	1	15	NA	NA	0	NA	WHI	2016	1	0	0	1	1	0
PEMA	83742	2017	1	15	NA	NA	0	NA	WHI	2016	1	0	0	1	1	0
PEMA	83743	2017	1	15	NA	NA	0	NA	WHI	2016	1	0	0	1	1	0
PEMA	83744	2017	1	15	NA	NA	0	NA	WHI	2016	1	0	0	1	1	0
PEMA	83745	2017	1	15	NA	NA	0	NA	WHI	2016	1	0	0	1	1	0
PEMA	83746	2017	1	15	NA	NA	0	NA	WHI	2016	1	0	0	1	1	0
PEMA	83747	2017	1	15	NA	NA	0	NA	WHI	2016	1	0	0	1	1	0
PEMA	83748	2017	1	15	NA	NA	0	NA	WHI	2016	1	0	0	1	1	0
PEMA	83749	2017	1	15	NA	NA	0	NA	WHI	2016	1	0	0	1	1	0
PEMA	83750	2017	1	15	NA	NA	0	NA	WHI	2016	1	0	0	1	1	0
PEMA	83751	2017	1	15	NA	NA	0	NA	WHI	2016	1	0	0	1	1	0
PEMA	83752	2017	1	15	NA	NA	0	NA	WHI	2016	1	0	0	1	1	0
PEMA	83753	2017	1	15	NA	NA	0	NA	WHI	2016	1	0	0	1	1	0
PEMA	83754	2017	1	19	NA	NA	0	NA	WHI	2016	1	0	0	1	1	0
PEMA	83755	2017	1	19	NA	NA	0	NA	WHI	2016	1	0	0	1	1	0
PEMA	83756	2017	1	19	NA	NA	0	NA	WHI	2016	1	0	0	1	1	0
PEMA	83757	2017	1	19	NA	NA	0	NA	WHI	2016	1	0	0	1	1	0
PEMA	83759	2017	1	21	NA	NA	0	NA	WHI	2016	1	0	0	1	1	0
PEMA	83764	2017	2	5	NA	1	1	NA	BLW	2016	3	0	1	0	1	1
PEMA	83765	2017	2	5	NA	1	1	M	BLW	2016	3	1	1	0	2	1
PEMA	83765	2018	1	18	NA	2	2	M	BLW	2017	3	1	1	0	2	2
PEMA	83766	2017	2	5	NA	1	1	NA	WHI	2016	1	0	1	0	1	1
PEMA	83767	2017	2	5	NA	1	1	NA	MIX	2016	2	0	1	0	1	1
PEMA	83768	2017	2	6	NA	1	1	F	BLW	2016	3	1	1	0	2	1
PEMA	83768	2018	1	24	NA	2	2	F	BLW	2017	3	1	1	0	2	2
PEMA	83769	2017	2	9	NA	1	1	NA	WHI	2016	1	0	1	0	1	1
PEMA	83770	2017	2	9	NA	1	1	NA	WHI	2016	1	0	1	0	1	1
PEMA	83771	2017	2	9	NA	1	1	NA	WHI	2016	1	0	1	0	1	1
PEMA	83772	2017	2	9	NA	1	1	NA	WHI	2016	1	0	1	0	1	1
PEMA	83773	2017	2	9	NA	1	1	NA	MIX	2016	2	0	1	0	1	1
PEMA	83774	2017	2	9	NA	1	1	NA	MIX	2016	2	0	1	0	1	1
PEMA	83775	2017	2	9	NA	1	1	NA	MIX	2016	2	0	1	0	1	1
PEMA	83776	2017	2	9	NA	1	1	NA	MIX	2016	2	0	1	0	1	1
PEMA	83778	2017	2	10	NA	1	1	F	MIX	2016	2	1	1	0	2	1
PEMA	83778	2017	12	25	NA	2	2	F	BLW	2017	3	1	1	0	2	2
PEMA	83779	2017	2	10	NA	1	1	NA	MIX	2016	2	0	1	0	1	1
PEMA	83780	2017	2	10	NA	1	1	NA	MIX	2016	2	0	1	0	1	1
PEMA	88665	2016	11	30	NA	NA	0	NA	WHI	2016	1	0	0	1	1	0
PEMA	88678	2016	11	30	16	0	0	NA	WHI	2016	1	0	0	1	1	0
PEMA	88679	2016	12	9	30	0	0	NA	WHI	2016	1	0	0	1	1	0
PEMA	88682	2016	12	2	19	0	0	NA	WHI	2016	1	0	0	1	1	0
PEMA	88684	2016	12	2	15	0	0	NA	WHI	2016	1	0	0	1	1	0
PEMA	88686	2016	12	2	NA	NA	0	NA	WHI	2016	1	0	0	1	1	0
PEMA	88687	2016	12	2	12	0	0	NA	WHI	2016	1	0	0	1	1	0
PEMA	88688	2016	12	2	14	0	0	NA	WHI	2016	1	0	0	1	1	0
PEMA	88689	2016	12	2	17	0	0	NA	WHI	2016	1	0	0	1	1	0
PEMA	88690	2016	12	2	14	0	0	NA	WHI	2016	1	0	0	1	1	0
PEMA	88691	2016	12	2	14	0	0	NA	WHI	2016	1	0	0	1	1	0
PEMA	88692	2016	12	2	14	0	0	NA	WHI	2016	1	0	0	1	1	0
PEMA	88693	2016	12	2	11	0	0	NA	WHI	2016	1	0	0	1	1	0
PEMA	88694	2016	12	2	14	0	0	NA	WHI	2016	1	0	0	1	1	0
PEMA	88695	2016	12	2	12	0	0	NA	WHI	2016	1	0	0	1	1	0
PEMA	88696	2016	11	30	10	0	0	F	WHI	2016	1	3	0	1	4	0
PEMA	88696	2019	1	4	NA	2	2	F	MIX	2018	2	3	0	1	4	2
PEMA	88696	2020	2	5	NA	3	2	F	MIX	2019	2	3	0	1	4	2
PEMA	88696	2023	1	21	NA	6	2	F	MIX	2022	2	3	0	1	4	2
PEMA	88697	2016	11	30	14	0	0	NA	WHI	2016	1	0	0	1	1	0
PEMA	88698	2016	11	30	8	0	0	NA	WHI	2016	1	0	0	1	1	0
PEMA	88699	2016	11	30	8	0	0	NA	WHI	2016	1	0	0	1	1	0
PEMA	88700	2016	11	30	12	0	0	NA	WHI	2016	1	0	0	1	1	0
PEMA	88701	2016	11	30	14	0	0	NA	WHI	2016	1	0	0	1	1	0
PEMA	88702	2016	11	30	13	0	0	NA	WHI	2016	1	0	0	1	1	0
PEMA	88703	2016	11	30	11	0	0	NA	WHI	2016	1	0	0	1	1	0
PEMA	88704	2016	11	30	9	0	0	NA	WHI	2016	1	0	0	1	1	0
PEMA	88705	2016	11	30	13	0	0	NA	WHI	2016	1	0	0	1	1	0
PEMA	88706	2016	11	30	11	0	0	NA	WHI	2016	1	0	0	1	1	0
PEMA	88707	2016	11	30	9	0	0	NA	WHI	2016	1	0	0	1	1	0
PEMA	88708	2016	11	30	8	0	0	NA	WHI	2016	1	0	0	1	1	0
PEMA	88709	2016	12	6	15	0	0	NA	WHI	2016	1	0	0	1	1	0
PEMA	88710	2016	12	1	9	0	0	NA	WHI	2016	1	0	0	1	1	0
PEMA	88711	2016	12	1	4	0	0	NA	WHI	2016	1	0	0	1	1	0
PEMA	88712	2016	12	1	7	0	0	NA	WHI	2016	1	0	0	1	1	0
PEMA	88713	2016	12	1	8	0	0	NA	WHI	2016	1	0	0	1	1	0
PEMA	88714	2016	12	1	17	0	0	NA	WHI	2016	1	0	0	1	1	0
PEMA	88715	2016	12	1	9	0	0	NA	WHI	2016	1	0	0	1	1	0
PEMA	88716	2016	12	1	10	0	0	NA	WHI	2016	1	0	0	1	1	0
PEMA	88717	2016	12	1	10	0	0	NA	WHI	2016	1	0	0	1	1	0
PEMA	88718	2016	12	1	6	0	0	NA	WHI	2016	1	0	0	1	1	0
PEMA	88719	2016	12	1	9	0	0	NA	WHI	2016	1	0	0	1	1	0
PEMA	88720	2016	12	1	7	0	0	NA	WHI	2016	1	0	0	1	1	0
PEMA	88721	2016	12	1	4	0	0	NA	WHI	2016	1	0	0	1	1	0
PEMA	88722	2016	12	1	11	0	0	NA	WHI	2016	1	0	0	1	1	0
PEMA	88723	2016	12	1	13	0	0	NA	WHI	2016	1	0	0	1	1	0
PEMA	88724	2016	12	1	8	0	0	NA	WHI	2016	1	0	0	1	1	0
PEMA	88725	2016	12	1	5	0	0	NA	WHI	2016	1	0	0	1	1	0
PEMA	88726	2016	12	2	6	0	0	NA	WHI	2016	1	0	0	1	1	0
PEMA	88727	2016	12	2	11	0	0	NA	WHI	2016	1	0	0	1	1	0
PEMA	88728	2016	12	2	12	0	0	NA	WHI	2016	1	0	0	1	1	0
PEMA	88729	2016	12	2	11	0	0	NA	WHI	2016	1	0	0	1	1	0
PEMA	88730	2016	12	2	10	0	0	NA	WHI	2016	1	0	0	1	1	0
PEMA	88731	2016	12	2	8	0	0	NA	WHI	2016	1	0	0	1	1	0
PEMA	88732	2016	11	30	13	0	0	NA	WHI	2016	1	0	0	1	1	0
PEMA	88733	2016	11	30	9	0	0	NA	WHI	2016	1	0	0	1	1	0
PEMA	88734	2016	11	30	7	0	0	NA	WHI	2016	1	0	0	1	1	0
PEMA	88735	2016	11	30	8	0	0	M	WHI	2016	1	1	0	1	2	0
PEMA	88735	2023	2	7	NA	6	2	M	MIX	2022	2	1	0	1	2	2
PEMA	88736	2016	11	30	6	0	0	NA	WHI	2016	1	0	0	1	1	0
PEMA	88737	2016	11	30	13	0	0	NA	WHI	2016	1	0	0	1	1	0
PEMA	88738	2016	11	30	6	0	0	NA	WHI	2016	1	0	0	1	1	0
PEMA	88739	2016	11	30	4	0	0	NA	WHI	2016	1	0	0	1	1	0
PEMA	88740	2016	11	30	6	0	0	NA	WHI	2016	1	0	0	1	1	0
PEMA	88741	2016	11	30	7	0	0	NA	WHI	2016	1	0	0	1	1	0
PEMA	88742	2016	12	9	15	0	0	NA	WHI	2016	1	0	0	1	1	0
PEMA	88743	2016	11	30	5	0	0	NA	WHI	2016	1	0	0	1	1	0
PEMA	88744	2016	11	30	9	0	0	NA	WHI	2016	1	0	0	1	1	0
PEMA	88745	2016	11	30	7	0	0	NA	WHI	2016	1	0	0	1	1	0
PEMA	88746	2016	11	30	12	0	0	NA	WHI	2016	1	0	0	1	1	0
PEMA	88747	2016	11	30	6	0	0	NA	WHI	2016	1	0	0	1	1	0
PEMA	88748	2016	11	30	3	0	0	M	WHI	2016	1	2	0	1	3	0
PEMA	88748	2022	2	3	NA	5	2	M	MIX	2021	2	2	0	1	3	2
PEMA	88748	2023	2	15	NA	6	2	M	MIX	2022	2	2	0	1	3	2
PEMA	88749	2016	11	30	5	0	0	NA	WHI	2016	1	0	0	1	1	0
PEMA	88750	2016	11	30	5	0	0	NA	WHI	2016	1	0	0	1	1	0
PEMA	88751	2016	11	30	6	0	0	NA	WHI	2016	1	0	0	1	1	0
PEMA	88752	2016	11	30	8	0	0	NA	WHI	2016	1	0	0	1	1	0
PEMA	88753	2016	11	30	5	0	0	F	WHI	2016	1	1	0	1	2	0
PEMA	88753	2023	2	9	NA	6	2	F	MIX	2022	2	1	0	1	2	2
PEMA	88754	2016	12	3	7	0	0	NA	WHI	2016	1	0	0	1	1	0
PEMA	88756	2016	11	30	8	0	0	NA	WHI	2016	1	0	0	1	1	0
PEMA	88757	2016	11	30	6	0	0	NA	WHI	2016	1	0	0	1	1	0
PEMA	88758	2016	12	2	11	0	0	NA	WHI	2016	1	0	0	1	1	0
PEMA	88759	2016	11	30	0	0	0	NA	WHI	2016	1	0	0	1	1	0
PEMA	88760	2016	12	2	7	0	0	NA	WHI	2016	1	0	0	1	1	0
PEMA	88761	2016	12	2	6	0	0	NA	WHI	2016	1	0	0	1	1	0
PEMA	88762	2016	12	2	10	0	0	NA	WHI	2016	1	0	0	1	1	0
PEMA	88763	2016	12	2	7	0	0	NA	WHI	2016	1	0	0	1	1	0
PEMA	88764	2016	12	2	8	0	0	NA	WHI	2016	1	0	0	1	1	0
PEMA	88765	2016	12	2	7	0	0	NA	WHI	2016	1	0	0	1	1	0
PEMA	88766	2016	12	2	12	0	0	NA	WHI	2016	1	0	0	1	1	0
PEMA	88767	2016	12	2	11	0	0	NA	WHI	2016	1	0	0	1	1	0
PEMA	88768	2016	12	1	0	0	0	NA	WHI	2016	1	0	0	1	1	0
PEMA	88769	2016	12	23	NA	NA	0	NA	WHI	2016	1	0	0	1	1	0
PEMA	88770	2016	12	3	0	0	0	NA	WHI	2016	1	0	0	1	1	0
PEMA	88771	2016	12	26	24	0	0	NA	WHI	2016	1	0	0	1	1	0
PEMA	88772	2016	12	26	NA	NA	0	NA	WHI	2016	1	0	0	1	1	0
PEMA	88773	2016	12	1	2	0	0	NA	WHI	2016	1	0	0	1	1	0
PEMA	88774	2016	12	1	4	0	0	NA	WHI	2016	1	0	0	1	1	0
PEMA	88775	2016	12	1	0	0	0	NA	WHI	2016	1	0	0	1	1	0
PEMA	88776	2016	12	6	8	0	0	NA	WHI	2016	1	0	0	1	1	0
PEMA	88777	2016	12	1	5	0	0	NA	WHI	2016	1	0	0	1	1	0
PEMA	88778	2016	12	1	2	0	0	NA	WHI	2016	1	0	0	1	1	0
PEMA	88779	2016	12	1	5	0	0	NA	WHI	2016	1	0	0	1	1	0
PEMA	88780	2016	12	27	NA	NA	0	NA	WHI	2016	1	0	0	1	1	0
PEMA	88781	2016	12	27	NA	NA	0	NA	WHI	2016	1	0	0	1	1	0
PEMA	88782	2016	12	27	NA	NA	0	NA	WHI	2016	1	0	0	1	1	0
PEMA	88783	2016	12	27	NA	NA	0	NA	WHI	2016	1	0	0	1	1	0
PEMA	88784	2016	12	27	NA	NA	0	NA	WHI	2016	1	0	0	1	1	0
PEMA	88785	2016	11	30	4	0	0	NA	WHI	2016	1	0	0	1	1	0
PEMA	88786	2016	11	30	2	0	0	NA	WHI	2016	1	0	0	1	1	0
PEMA	88788	2016	12	4	0	0	0	NA	WHI	2016	1	0	0	1	1	0
PEMA	88789	2016	12	30	NA	NA	0	NA	WHI	2016	1	0	0	1	1	0
PEMA	88790	2016	12	30	NA	NA	0	NA	WHI	2016	1	0	0	1	1	0
PEMA	88791	2016	12	6	NA	NA	0	NA	WHI	2016	1	0	0	1	1	0
PEMA	88792	2017	1	3	NA	NA	0	NA	WHI	2016	1	0	0	1	1	0
PEMA	88793	2017	1	3	NA	NA	0	NA	WHI	2016	1	0	0	1	1	0
PEMA	88794	2017	1	3	NA	NA	0	NA	WHI	2016	1	0	0	1	1	0
PEMA	88795	2017	1	4	NA	NA	0	NA	WHI	2016	1	0	0	1	1	0
PEMA	88796	2017	1	4	NA	NA	0	NA	WHI	2016	1	0	0	1	1	0
PEMA	88797	2016	12	6	0	0	0	NA	WHI	2016	1	0	0	1	1	0
PEMA	88798	2017	1	6	NA	NA	0	NA	WHI	2016	1	0	0	1	1	0
PEMA	88799	2017	1	6	NA	NA	0	NA	WHI	2016	1	0	0	1	1	0
PEMA	88800	2017	1	6	NA	NA	0	NA	WHI	2016	1	0	0	1	1	0
PEMA	88801	2017	1	6	NA	NA	0	NA	WHI	2016	1	0	0	1	1	0
PEMA	88802	2017	1	6	NA	NA	0	NA	WHI	2016	1	0	0	1	1	0
PEMA	88803	2017	1	6	NA	NA	0	NA	WHI	2016	1	0	0	1	1	0
PEMA	88804	2017	1	6	NA	NA	0	NA	WHI	2016	1	0	0	1	1	0
PEMA	88805	2017	1	6	NA	NA	0	NA	WHI	2016	1	0	0	1	1	0
PEMA	88806	2017	1	6	NA	NA	0	NA	WHI	2016	1	0	0	1	1	0
PEMA	88807	2017	1	9	NA	NA	0	NA	WHI	2016	1	0	0	1	1	0
PEMA	88808	2017	1	12	NA	NA	0	NA	WHI	2016	1	0	0	1	1	0
PEMA	88809	2017	1	12	NA	NA	0	NA	WHI	2016	1	0	0	1	1	0
PEMA	88810	2017	1	15	NA	NA	0	NA	WHI	2016	1	0	0	1	1	0
PEMA	88811	2017	1	15	NA	NA	0	NA	WHI	2016	1	0	0	1	1	0
PEMA	88812	2017	1	15	NA	NA	0	NA	WHI	2016	1	0	0	1	1	0
PEMA	88813	2017	1	15	61	0	0	NA	WHI	2016	1	0	0	1	1	0
PEMA	88814	2017	1	15	NA	NA	0	NA	WHI	2016	1	0	0	1	1	0
PEMA	88815	2017	1	15	NA	NA	0	NA	WHI	2016	1	0	0	1	1	0
PEMA	88816	2017	1	15	NA	NA	0	NA	WHI	2016	1	0	0	1	1	0
PEMA	88817	2017	1	15	NA	NA	0	NA	WHI	2016	1	0	0	1	1	0
PEMA	88818	2017	1	15	NA	NA	0	NA	WHI	2016	1	0	0	1	1	0
PEMA	88819	2017	1	15	NA	NA	0	NA	WHI	2016	1	0	0	1	1	0
PEMA	88820	2017	1	15	NA	NA	0	NA	WHI	2016	1	0	0	1	1	0
PEMA	88821	2017	1	15	NA	NA	0	NA	WHI	2016	1	0	0	1	1	0
PEMA	88822	2017	1	15	NA	NA	0	NA	WHI	2016	1	0	0	1	1	0
PEMA	88823	2017	1	15	NA	NA	0	NA	WHI	2016	1	0	0	1	1	0
PEMA	88824	2017	1	15	NA	NA	0	NA	WHI	2016	1	0	0	1	1	0
PEMA	88825	2017	1	16	NA	NA	0	NA	WHI	2016	1	0	0	1	1	0
PEMA	88826	2017	1	16	NA	NA	0	NA	WHI	2016	1	0	0	1	1	0
PEMA	88828	2017	1	18	NA	NA	0	NA	WHI	2016	1	0	0	1	1	0
PEMA	88829	2017	1	19	NA	NA	0	NA	WHI	2016	1	0	0	1	1	0
PEMA	88830	2017	1	19	NA	NA	0	NA	WHI	2016	1	0	0	1	1	0
PEMA	88831	2017	1	19	NA	NA	0	NA	WHI	2016	1	0	0	1	1	0
PEMA	88832	2017	1	19	NA	NA	0	NA	WHI	2016	1	0	0	1	1	0
PEMA	93641	2017	1	16	NA	NA	0	NA	WHI	2016	1	0	0	1	1	0
PEMA	98640	2017	2	3	NA	1	1	NA	MIX	2016	2	0	1	0	1	1
PEMA	98641	2017	2	3	NA	1	1	F	WHI	2016	1	1	1	0	2	1
PEMA	98641	2017	12	24	NA	2	2	F	MIX	2017	2	1	1	0	2	2
PEMA	98642	2017	2	3	NA	1	1	NA	MIX	2016	2	2	1	0	3	1
PEMA	98642	2018	1	14	NA	2	2	NA	MIX	2017	2	2	1	0	3	2
PEMA	98642	2022	11	6	NA	7	2	NA	MIX	2022	2	2	1	0	3	2
PEMA	98643	2017	2	3	NA	1	1	NA	WHI	2016	1	0	1	0	1	1
PEMA	98644	2017	2	3	NA	1	1	NA	MIX	2016	2	0	1	0	1	1
PEMA	98645	2017	2	3	NA	1	1	NA	MIX	2016	2	0	1	0	1	1
PEMA	98646	2017	2	3	NA	1	1	NA	WHI	2016	1	0	1	0	1	1
PEMA	98647	2017	2	5	NA	1	1	NA	WHI	2016	1	0	1	0	1	1
PEMA	98648	2017	2	5	NA	1	1	NA	MIX	2016	2	0	1	0	1	1
PEMA	98649	2017	2	5	NA	1	1	NA	WHI	2016	1	2	1	0	3	1
PEMA	98649	2019	1	2	NA	3	2	NA	WHI	2018	1	2	1	0	3	2
PEMA	98649	2020	1	12	NA	4	2	NA	MIX	2019	2	2	1	0	3	2
PEMA	98650	2017	2	5	NA	1	1	NA	BLW	2016	3	0	1	0	1	1
PEMA	98651	2017	2	5	NA	1	1	NA	WHI	2016	1	0	1	0	1	1
PEMA	98652	2017	2	6	NA	1	1	NA	BLW	2016	3	0	1	0	1	1
PEMA	98653	2017	2	6	NA	1	1	NA	WHI	2016	1	0	1	0	1	1
PEMA	98654	2017	2	6	NA	1	1	F	MIX	2016	2	2	1	0	3	1
PEMA	98654	2018	1	8	NA	2	2	F	BLW	2017	3	2	1	0	3	2
PEMA	98654	2023	9	20	NA	8	2	F	BLW	2023	3	2	1	0	3	2
PEMA	98655	2017	2	6	NA	1	1	NA	MIX	2016	2	0	1	0	1	1
PEMA	98656	2017	2	6	NA	1	1	NA	WHI	2016	1	0	1	0	1	1
PEMA	98657	2017	2	6	NA	1	1	NA	WHI	2016	1	0	1	0	1	1
PEMA	98658	2017	2	6	NA	1	1	F	MIX	2016	2	1	1	0	2	1
PEMA	98658	2018	1	6	NA	2	2	F	MIX	2017	2	1	1	0	2	2
PEMA	98659	2017	2	6	NA	1	1	NA	WHI	2016	1	0	1	0	1	1
PEMA	98660	2017	2	6	NA	1	1	NA	WHI	2016	1	0	1	0	1	1
PEMA	98661	2017	2	7	NA	1	1	NA	WHI	2016	1	0	1	0	1	1
PEMA	98662	2017	2	7	NA	1	1	M	MIX	2016	2	1	1	0	2	1
PEMA	98662	2019	10	13	NA	4	2	M	MIX	2019	2	1	1	0	2	2
PEMA	98663	2017	2	7	NA	1	1	NA	MIX	2016	2	0	1	0	1	1
PEMA	98664	2017	2	7	NA	1	1	M	MIX	2016	2	1	1	0	2	1
PEMA	98664	2023	4	8	NA	7	2	M	MIX	2022	2	1	1	0	2	2
PEMA	98665	2017	2	10	NA	1	1	NA	BLW	2016	3	0	1	0	1	1
PEMA	98666	2017	2	10	NA	1	1	F	MIX	2016	2	1	1	0	2	1
PEMA	98666	2018	1	24	NA	2	2	F	MIX	2017	2	1	1	0	2	2
PEMA	98667	2017	2	10	NA	1	1	F	BLW	2016	3	1	1	0	2	1
PEMA	98667	2017	12	17	NA	2	2	F	BLW	2017	3	1	1	0	2	2
PEMA	98668	2017	2	10	NA	1	1	NA	WHI	2016	1	0	1	0	1	1
PEMA	98669	2017	2	10	NA	1	1	NA	MIX	2016	2	0	1	0	1	1
PEMA	98670	2017	2	10	NA	1	1	NA	WHI	2016	1	0	1	0	1	1
PEMA	98671	2017	2	10	NA	1	1	NA	MIX	2016	2	0	1	0	1	1
PEMA	98672	2017	2	11	NA	NA	0	NA	WHI	2016	1	0	0	1	1	0
PEGA	98673	2017	2	6	NA	1	1	NA	BLW	NULL	3	0	1	0	1	1
PEGA	98674	2017	2	6	NA	1	1	NA	MIX	NULL	2	0	1	0	1	1
PEGA	98675	2017	2	6	NA	1	1	M	BLW	NULL	3	1	1	0	2	1
PEGA	98675	2018	7	10	NA	2	2	M	BLA	NULL	4	1	1	0	2	2
PEGA	98676	2017	2	6	NA	1	1	NA	MIX	NULL	2	0	1	0	1	1
PEGA	98677	2017	2	6	NA	1	1	NA	BLA	NULL	4	0	1	0	1	1
PEGA	98678	2017	2	8	NA	1	1	NA	BLW	NULL	3	0	1	0	1	1
PEGA	98679	2017	2	9	NA	1	1	F	MIX	NULL	2	0	1	0	1	1
PEGA	98680	2017	2	10	NA	1	1	M	MIX	NULL	2	0	1	0	1	1
PEGA	98681	2017	2	10	NA	1	1	F	MIX	NULL	2	1	1	0	2	1
PEGA	98681	2018	2	15	NA	2	2	F	BLW	NULL	3	1	1	0	2	2
PEGA	98682	2017	2	11	NA	1	1	M	MIX	NULL	2	0	1	0	1	1
PEGA	98683	2017	2	11	NA	1	1	M	BLW	NULL	3	0	1	0	1	1
PEGA	98684	2017	2	11	NA	1	1	F	MIX	NULL	2	0	1	0	1	1
PEGA	98685	2017	2	12	NA	1	1	F	BLW	NULL	3	0	1	0	1	1
PEGA	98686	2017	2	12	NA	1	1	M	BLW	NULL	3	1	1	0	2	1
PEGA	98686	2018	2	14	NA	2	2	M	BLW	NULL	3	1	1	0	2	2
PEGA	98687	2017	2	14	NA	1	1	NA	BLW	NULL	3	0	1	0	1	1
PEGA	98688	2017	2	14	NA	1	1	F	BLW	NULL	3	0	1	0	1	1
PEGA	98689	2017	2	14	NA	1	1	NA	BLW	NULL	3	0	1	0	1	1
PEGA	98690	2017	2	14	NA	1	1	F	BLW	NULL	3	1	1	0	2	1
PEGA	98690	2018	7	11	NA	2	2	F	BLA	NULL	4	1	1	0	2	2
PEGA	98691	2017	2	14	NA	1	1	M	BLW	NULL	3	0	1	0	1	1
PEGA	98698	2017	7	7	NA	1	1	F	WHI	NULL	1	0	1	0	1	1
PEGA	98699	2017	7	8	NA	1	1	M	BLW	NULL	3	0	1	0	1	1
PEGA	98701	2017	7	10	NA	1	1	F	BLW	NULL	3	0	1	0	1	1
PEGA	98702	2017	7	10	NA	1	1	M	BLW	NULL	3	0	1	0	1	1
PEGA	98704	2017	7	11	NA	1	1	M	BLW	NULL	3	3	1	0	4	1
PEGA	98704	2018	2	14	NA	2	2	M	BLW	NULL	3	3	1	0	4	2
PEGA	98704	2019	7	13	NA	3	2	M	BLA	NULL	4	3	1	0	4	2
PEGA	98704	2022	2	11	NA	6	2	M	BLA	NULL	4	3	1	0	4	3
PEGA	98705	2017	7	11	NA	1	1	M	BLA	NULL	4	1	1	0	2	1
PEGA	98705	2018	7	10	NA	2	2	M	BLA	NULL	4	1	1	0	2	2
PEGA	98708	2018	7	12	NA	1	2	F	BLW	NULL	3	1	0	0	1	2
PEGA	98709	2018	2	14	NA	1	1	F	BLW	NULL	3	1	1	0	2	1
PEGA	98709	2019	2	16	NA	2	2	F	BLW	NULL	3	1	1	0	2	2
PEGA	98711	2017	7	12	NA	1	1	F	BLW	NULL	3	1	1	0	2	1
PEGA	98711	2018	7	15	NA	2	2	F	BLW	NULL	3	1	1	0	2	2
PEGA	98713	2017	7	12	NA	1	1	NA	WHI	NULL	1	0	1	0	1	1
PEGA	98714	2017	7	12	NA	1	1	M	BLW	NULL	3	0	1	0	1	1
PEGA	98716	2017	7	13	NA	1	1	F	BLW	NULL	3	0	1	0	1	1
PEGA	98717	2017	7	14	NA	1	1	F	MIX	NULL	2	0	1	0	1	1
PEGA	98720	2017	7	15	NA	1	1	M	BLA	NULL	4	0	1	0	1	1
PEGA	98723	2017	7	16	NA	1	1	M	MIX	NULL	2	0	1	0	1	1
PEMA	98725	2017	11	24	0	0	0	NA	WHI	2017	1	0	0	1	1	0
PEMA	98726	2017	11	16	0	0	0	NA	WHI	2017	1	0	0	1	1	0
PEGA	98877	2018	2	12	NA	1	1	M	BLW	NULL	3	0	1	0	1	1
PEGA	98878	2018	2	12	NA	1	1	M	BLA	NULL	4	0	1	0	1	1
PEGA	98879	2018	2	12	NA	1	1	M	BLW	NULL	3	0	1	0	1	1
PEGA	98880	2018	2	12	NA	1	1	M	BLW	NULL	3	0	1	0	1	1
PEGA	98881	2018	2	12	NA	1	1	F	BLW	NULL	3	0	1	0	1	1
PEGA	98882	2018	2	12	NA	1	1	F	MIX	NULL	2	0	1	0	1	1
PEGA	98884	2018	2	12	NA	1	1	M	BLW	NULL	3	0	1	0	1	1
PEGA	98885	2018	2	12	NA	1	1	F	BLW	NULL	3	0	1	0	1	1
PEGA	98890	2018	2	13	NA	1	1	F	MIX	NULL	2	0	1	0	1	1
PEGA	98891	2018	2	13	NA	1	1	F	MIX	NULL	2	0	1	0	1	1
PEGA	98892	2018	2	13	NA	1	1	M	BLW	NULL	3	0	1	0	1	1
PEGA	98893	2018	2	13	NA	1	1	M	BLW	NULL	3	0	1	0	1	1
PEGA	98894	2018	2	13	NA	1	1	M	BLW	NULL	3	0	1	0	1	1
PEGA	98895	2018	2	14	NA	1	1	M	BLW	NULL	3	0	1	0	1	1
PEGA	98896	2018	2	14	NA	1	1	M	BLW	NULL	3	0	1	0	1	1
PEGA	98900	2018	2	14	NA	1	1	M	BLW	NULL	3	0	1	0	1	1
PEGA	98901	2018	2	14	NA	1	1	F	BLW	NULL	3	0	1	0	1	1
PEGA	98902	2018	2	14	NA	1	1	M	BLW	NULL	3	0	1	0	1	1
PEGA	98903	2018	2	14	NA	1	1	M	WHI	NULL	1	1	1	0	2	1
PEGA	98903	2020	3	4	NA	3	2	M	BLW	NULL	3	1	1	0	2	2
PEGA	98904	2018	2	14	NA	1	1	M	BLW	NULL	3	0	1	0	1	1
PEGA	98906	2018	2	15	NA	1	1	F	BLW	NULL	3	0	1	0	1	1
PEGA	98908	2018	2	15	NA	1	1	M	MIX	NULL	2	0	1	0	1	1
PEGA	98911	2018	2	15	NA	1	1	M	BLW	NULL	3	0	1	0	1	1
PEGA	98914	2018	2	16	NA	1	1	M	BLW	NULL	3	0	1	0	1	1
PEGA	98915	2018	2	16	NA	1	1	F	MIX	NULL	2	0	1	0	1	1
PEGA	98917	2018	2	16	NA	1	1	M	BLW	NULL	3	0	1	0	1	1
PEGA	98918	2018	2	16	NA	1	1	M	MIX	NULL	2	0	1	0	1	1
PEGA	98920	2018	2	16	NA	1	1	M	BLW	NULL	3	1	1	0	2	1
PEGA	98920	2019	7	15	NA	2	2	M	BLA	NULL	4	1	1	0	2	2
PEGA	98921	2018	7	13	NA	1	1	M	BLW	NULL	3	0	2	0	2	1
PEGA	98921	2018	2	16	NA	1	1	M	MIX	NULL	2	0	2	0	2	1
PEGA	98922	2018	2	16	NA	1	1	NA	MIX	NULL	2	1	1	0	2	1
PEGA	98922	2022	9	14	NA	6	2	NA	BLW	NULL	3	1	1	0	2	3
PEGA	98923	2018	2	16	NA	1	1	F	WHI	NULL	1	0	1	0	1	1
PEGA	98924	2018	2	16	NA	1	1	M	BLW	NULL	3	0	1	0	1	1
PEGA	98925	2018	2	16	NA	1	1	F	WHI	NULL	1	0	1	0	1	1
PEGA	98926	2018	2	17	NA	1	1	M	BLA	NULL	4	0	1	0	1	1
PEGA	98928	2018	2	17	NA	1	1	F	MIX	NULL	2	0	1	0	1	1
PEGA	98931	2018	2	17	NA	1	1	F	BLW	NULL	3	0	1	0	1	1
PEGA	98932	2018	2	17	NA	1	1	F	WHI	NULL	1	0	1	0	1	1
PEGA	98933	2018	2	17	NA	1	1	M	BLW	NULL	3	0	1	0	1	1
PEGA	98935	2018	2	18	NA	1	1	F	MIX	NULL	2	0	1	0	1	1
PEGA	98936	2018	2	19	NA	1	1	F	BLW	NULL	3	0	1	0	1	1
PEGA	98938	2018	2	19	NA	1	1	M	MIX	NULL	2	0	1	0	1	1
PEGA	98939	2018	2	20	NA	1	1	F	BLW	NULL	3	0	1	0	1	1
PEMA	108725	2018	1	25	63	0	0	NA	WHI	2017	1	0	0	1	1	0
PEMA	108726	2018	1	25	64	0	0	NA	WHI	2017	1	0	0	1	1	0
PEMA	108727	2018	1	25	68	0	0	NA	WHI	2017	1	0	0	1	1	0
PEMA	108728	2018	1	25	67	0	0	NA	WHI	2017	1	0	0	1	1	0
PEMA	108729	2018	1	25	61	0	0	NA	WHI	2017	1	0	0	1	1	0
PEMA	108730	2018	1	25	62	0	0	NA	WHI	2017	1	0	0	1	1	0
PEMA	108731	2018	1	25	63	0	0	NA	WHI	2017	1	0	0	1	1	0
PEMA	108732	2018	1	25	69	0	0	NA	WHI	2017	1	0	0	1	1	0
PEMA	108733	2018	1	25	67	0	0	NA	WHI	2017	1	0	0	1	1	0
PEMA	108734	2018	1	25	69	0	0	NA	WHI	2017	1	0	0	1	1	0
PEMA	108735	2018	2	7	NA	1	1	F	MIX	2017	2	0	1	0	1	1
PEMA	108736	2018	2	7	NA	1	1	M	WHI	2017	1	0	1	0	1	1
PEMA	108737	2018	2	7	NA	1	1	F	MIX	2017	2	0	1	0	1	1
PEMA	108738	2018	2	8	NA	1	1	F	WHI	2017	1	0	1	0	1	1
PEMA	108739	2018	2	8	NA	1	1	F	WHI	2017	1	0	1	0	1	1
PEMA	108740	2018	2	8	NA	1	1	F	MIX	2017	2	0	1	0	1	1
PEMA	108741	2018	2	8	NA	1	1	F	MIX	2017	2	0	1	0	1	1
PEMA	108742	2018	2	9	NA	1	1	F	BLW	2017	3	0	1	0	1	1
PEMA	108743	2018	2	9	NA	1	1	F	BLW	2017	3	0	1	0	1	1
PEMA	108744	2018	2	9	NA	1	1	F	BLW	2017	3	0	1	0	1	1
PEMA	108745	2018	2	9	NA	1	1	F	MIX	2017	2	0	1	0	1	1
PEMA	108746	2018	2	9	NA	1	1	F	WHI	2017	1	0	1	0	1	1
PEMA	108747	2018	2	9	NA	1	1	F	MIX	2017	2	0	1	0	1	1
PEMA	108748	2018	2	11	NA	1	1	NA	MIX	2017	2	0	1	0	1	1
PEMA	108749	2018	2	11	NA	1	1	NA	WHI	2017	1	0	1	0	1	1
PEMA	108750	2018	2	11	NA	1	1	NA	BLW	2017	3	0	1	0	1	1
PEMA	108751	2018	2	11	NA	1	1	NA	BLW	2017	3	0	1	0	1	1
PEMA	108752	2018	2	11	NA	1	1	NA	MIX	2017	2	0	1	0	1	1
PEMA	108753	2018	2	11	NA	1	1	M	MIX	2017	2	1	1	0	2	1
PEMA	108753	2023	4	14	NA	6	2	M	MIX	2022	2	1	1	0	2	2
PEMA	108754	2018	2	11	NA	1	1	NA	WHI	2017	1	0	1	0	1	1
PEMA	108755	2018	2	12	NA	1	1	NA	MIX	2017	2	0	1	0	1	1
PEMA	108756	2018	2	12	NA	1	1	F	MIX	2017	2	0	1	0	1	1
PEMA	108757	2018	2	12	NA	1	1	NA	BLW	2017	3	0	1	0	1	1
PEMA	108758	2018	2	12	NA	1	1	NA	WHI	2017	1	0	1	0	1	1
PEMA	108759	2018	2	12	NA	1	1	M	MIX	2017	2	1	1	0	2	1
PEMA	108759	2019	1	7	NA	2	2	M	MIX	2018	2	1	1	0	2	2
PEMA	108760	2018	2	12	NA	1	1	NA	WHI	2017	1	0	1	0	1	1
PEMA	108761	2018	2	12	NA	1	1	NA	MIX	2017	2	0	1	0	1	1
PEMA	108762	2018	2	13	NA	1	1	F	WHI	2017	1	0	1	0	1	1
PEMA	108763	2018	2	13	NA	1	1	F	MIX	2017	2	0	1	0	1	1
PEMA	108764	2018	2	13	NA	1	1	NA	MIX	2017	2	0	1	0	1	1
PEMA	108765	2018	2	13	NA	1	1	M	MIX	2017	2	0	1	0	1	1
PEMA	108766	2018	2	13	NA	1	1	F	MIX	2017	2	0	1	0	1	1
PEMA	108767	2018	2	13	NA	1	1	F	WHI	2017	1	0	1	0	1	1
PEMA	108768	2018	2	13	NA	1	1	NA	MIX	2017	2	1	1	0	2	1
PEMA	108768	2023	2	8	NA	6	2	NA	MIX	2022	2	1	1	0	2	2
PEMA	108769	2018	2	13	NA	1	1	NA	WHI	2017	1	1	1	0	2	1
PEMA	108769	2023	1	17	NA	6	2	NA	MIX	2022	2	1	1	0	2	2
PEMA	108770	2018	2	13	NA	1	1	F	MIX	2017	2	0	1	0	1	1
PEMA	108771	2018	2	14	NA	1	1	F	WHI	2017	1	0	1	0	1	1
PEMA	108772	2018	2	14	NA	1	1	F	MIX	2017	2	0	1	0	1	1
PEMA	108773	2018	2	14	NA	1	1	M	MIX	2017	2	0	1	0	1	1
PEMA	108774	2018	2	14	NA	1	1	F	BLW	2017	3	0	1	0	1	1
PEMA	108775	2018	2	14	NA	1	1	F	MIX	2017	2	0	1	0	1	1
PEMA	108776	2018	2	14	NA	1	1	F	MIX	2017	2	0	1	0	1	1
PEMA	108777	2018	2	14	NA	1	1	M	MIX	2017	2	0	1	0	1	1
PEMA	108778	2018	2	15	NA	1	1	F	MIX	2017	2	0	1	0	1	1
PEMA	108779	2018	2	15	NA	1	1	F	WHI	2017	1	0	1	0	1	1
PEMA	108780	2018	2	18	NA	1	1	F	WHI	2017	1	0	1	0	1	1
PEMA	108781	2018	2	18	NA	1	1	F	WHI	2017	1	0	1	0	1	1
PEMA	108782	2018	2	18	NA	1	1	F	BLW	2017	3	0	1	0	1	1
PEMA	108783	2018	2	18	NA	1	1	M	BLW	2017	3	0	1	0	1	1
PEMA	108784	2018	2	18	NA	1	1	M	MIX	2017	2	0	1	0	1	1
PEMA	108785	2018	2	19	NA	1	1	F	MIX	2017	2	0	1	0	1	1
PEMA	108786	2018	2	19	NA	1	1	F	MIX	2017	2	0	1	0	1	1
PEMA	108787	2018	2	19	NA	1	1	F	BLW	2017	3	0	1	0	1	1
PEMA	108788	2018	2	19	NA	1	1	M	MIX	2017	2	0	1	0	1	1
PEMA	108789	2018	2	19	NA	1	1	F	BLW	2017	3	0	1	0	1	1
PEMA	108790	2018	2	21	NA	1	1	F	WHI	2017	1	0	1	0	1	1
PEMA	108791	2018	2	21	NA	1	1	F	MIX	2017	2	0	1	0	1	1
PEMA	113725	2017	11	20	0	0	0	NA	WHI	2017	1	0	0	1	1	0
PEMA	113726	2017	11	21	0	0	0	NA	WHI	2017	1	0	0	1	1	0
PEMA	113727	2017	11	21	0	0	0	NA	WHI	2017	1	0	0	1	1	0
PEMA	113728	2017	11	17	0	0	0	NA	WHI	2017	1	0	0	1	1	0
PEMA	113729	2017	11	24	0	0	0	NA	WHI	2017	1	0	0	1	1	0
PEMA	113730	2017	11	22	0	0	0	NA	WHI	2017	1	0	0	1	1	0
PEMA	113731	2017	11	24	0	0	0	NA	WHI	2017	1	0	0	1	1	0
PEMA	113732	2017	11	21	0	0	0	NA	WHI	2017	1	0	0	1	1	0
PEMA	113733	2017	12	5	0	0	0	NA	WHI	2017	1	0	0	1	1	0
PEMA	113734	2017	12	8	0	0	0	NA	WHI	2017	1	0	0	1	1	0
PEMA	113735	2017	11	22	0	0	0	NA	WHI	2017	1	0	0	1	1	0
PEMA	113736	2017	11	30	0	0	0	NA	WHI	2017	1	0	0	1	1	0
PEMA	113737	2018	1	10	NA	NA	0	NA	WHI	2017	1	0	0	1	1	0
PEMA	113738	2018	1	10	NA	NA	0	NA	WHI	2017	1	0	0	1	1	0
PEMA	113739	2018	1	10	NA	NA	0	NA	WHI	2017	1	0	0	1	1	0
PEMA	113740	2018	1	10	NA	NA	0	NA	WHI	2017	1	0	0	1	1	0
PEMA	113741	2018	1	10	NA	NA	0	NA	WHI	2017	1	0	0	1	1	0
PEMA	113742	2018	1	22	52	0	0	NA	WHI	2017	1	0	0	1	1	0
PEMA	113743	2018	1	22	52	0	0	NA	WHI	2017	1	0	0	1	1	0
PEMA	113744	2018	2	20	NA	1	1	NA	MIX	2017	2	1	1	0	2	1
PEMA	113744	2020	1	22	NA	3	2	NA	BLW	2019	3	1	1	0	2	2
PEMA	113745	2018	2	20	NA	1	1	F	WHI	2017	1	0	1	0	1	1
PEMA	113746	2018	2	20	NA	1	1	F	WHI	2017	1	0	1	0	1	1
PEMA	118744	2017	12	6	NA	NA	0	NA	WHI	2017	1	0	0	1	1	0
PEMA	118745	2017	12	6	NA	NA	0	NA	WHI	2017	1	0	0	1	1	0
PEMA	118746	2017	12	6	NA	NA	0	NA	WHI	2017	1	0	0	1	1	0
PEMA	118747	2017	11	26	11	0	0	NA	WHI	2017	1	0	0	1	1	0
PEMA	118748	2017	12	6	NA	NA	0	NA	WHI	2017	1	0	0	1	1	0
PEMA	118749	2017	11	29	0	0	0	NA	WHI	2017	1	0	0	1	1	0
PEMA	118750	2017	11	27	0	0	0	NA	WHI	2017	1	0	0	1	1	0
PEMA	118751	2017	11	28	0	0	0	NA	WHI	2017	1	0	0	1	1	0
PEMA	118752	2017	11	26	0	0	0	NA	WHI	2017	1	0	0	1	1	0
PEMA	118753	2017	11	27	0	0	0	NA	WHI	2017	1	0	0	1	1	0
PEMA	118754	2017	11	29	0	0	0	NA	WHI	2017	1	0	0	1	1	0
PEMA	118755	2017	12	24	22	0	0	NA	WHI	2017	1	0	0	1	1	0
PEMA	118756	2017	11	28	0	0	0	NA	WHI	2017	1	0	0	1	1	0
PEMA	118757	2017	11	25	0	0	0	NA	WHI	2017	1	0	0	1	1	0
PEMA	118758	2017	11	26	0	0	0	NA	WHI	2017	1	0	0	1	1	0
PEMA	118759	2017	11	24	0	0	0	NA	WHI	2017	1	0	0	1	1	0
PEMA	118760	2017	11	30	0	0	0	NA	WHI	2017	1	0	0	1	1	0
PEMA	118761	2017	12	1	0	0	0	NA	WHI	2017	1	0	0	1	1	0
PEMA	118762	2017	12	1	0	0	0	NA	WHI	2017	1	0	0	1	1	0
PEMA	123751	2017	11	26	0	0	0	NA	WHI	2017	1	0	0	1	1	0
PEMA	123752	2017	11	26	0	0	0	NA	WHI	2017	1	0	0	1	1	0
PEMA	123753	2017	11	27	0	0	0	NA	WHI	2017	1	0	0	1	1	0
PEMA	128759	2017	11	26	0	0	0	NA	WHI	2017	1	0	0	1	1	0
PEMA	128760	2017	11	26	0	0	0	NA	WHI	2017	1	0	0	1	1	0
PEMA	128761	2017	11	30	0	0	0	NA	WHI	2017	1	0	0	1	1	0
PEMA	128762	2017	11	28	0	0	0	NA	WHI	2017	1	0	0	1	1	0
PEMA	128763	2017	11	22	0	0	0	NA	WHI	2017	1	0	0	1	1	0
PEMA	128764	2017	11	24	0	0	0	NA	WHI	2017	1	0	0	1	1	0
PEMA	128765	2017	11	27	0	0	0	NA	WHI	2017	1	0	0	1	1	0
PEMA	128766	2017	11	28	0	0	0	NA	WHI	2017	1	0	0	1	1	0
PEMA	128767	2017	11	22	0	0	0	NA	WHI	2017	1	0	0	1	1	0
PEMA	128768	2017	11	24	0	0	0	NA	WHI	2017	1	0	0	1	1	0
PEMA	128769	2017	12	24	NA	NA	0	NA	WHI	2017	1	0	0	1	1	0
PEMA	128770	2017	11	24	0	0	0	NA	WHI	2017	1	0	0	1	1	0
PEMA	128771	2017	11	23	0	0	0	NA	WHI	2017	1	0	0	1	1	0
PEMA	128772	2017	11	25	0	0	0	M	WHI	2017	1	2	0	1	3	0
PEMA	128772	2023	2	1	NA	5	2	M	MIX	2022	2	2	0	1	3	2
PEMA	128772	2023	9	17	NA	6	2	M	MIX	2023	2	2	0	1	3	2
PEMA	128773	2017	11	25	0	0	0	NA	WHI	2017	1	0	0	1	1	0
PEMA	128774	2017	11	23	0	0	0	NA	WHI	2017	1	0	0	1	1	0
PEMA	128775	2017	11	25	0	0	0	NA	WHI	2017	1	0	0	1	1	0
PEMA	128776	2017	11	26	0	0	0	NA	WHI	2017	1	0	0	1	1	0
PEMA	128777	2017	11	30	0	0	0	NA	WHI	2017	1	0	0	1	1	0
PEMA	128778	2017	11	23	0	0	0	NA	WHI	2017	1	0	0	1	1	0
PEMA	128779	2017	11	25	0	0	0	NA	WHI	2017	1	0	0	1	1	0
PEMA	128780	2017	11	22	0	0	0	M	WHI	2017	1	0	0	1	1	0
PEMA	128781	2017	11	23	0	0	0	NA	WHI	2017	1	0	0	1	1	0
PEMA	128782	2017	11	23	0	0	0	NA	WHI	2017	1	0	0	1	1	0
PEMA	128783	2017	11	29	0	0	0	NA	WHI	2017	1	0	0	1	1	0
PEMA	128784	2017	11	30	0	0	0	NA	WHI	2017	1	0	0	1	1	0
PEMA	128785	2017	11	28	0	0	0	NA	WHI	2017	1	0	0	1	1	0
PEMA	128786	2017	11	25	0	0	0	NA	WHI	2017	1	0	0	1	1	0
PEMA	128787	2017	11	23	0	0	0	NA	WHI	2017	1	0	0	1	1	0
PEMA	128788	2017	11	28	1	0	0	NA	WHI	2017	1	0	0	1	1	0
PEMA	128789	2017	11	25	0	0	0	NA	WHI	2017	1	0	0	1	1	0
PEMA	128790	2017	11	27	0	0	0	NA	WHI	2017	1	0	0	1	1	0
PEMA	128791	2017	11	22	0	0	0	NA	WHI	2017	1	0	0	1	1	0
PEMA	128792	2017	11	22	0	0	0	NA	WHI	2017	1	0	0	1	1	0
PEMA	128793	2017	11	21	0	0	0	NA	WHI	2017	1	0	0	1	1	0
PEMA	128794	2017	11	30	0	0	0	NA	WHI	2017	1	0	0	1	1	0
PEMA	128795	2017	12	1	0	0	0	NA	WHI	2017	1	0	0	1	1	0
PEMA	128796	2017	12	29	NA	NA	0	NA	WHI	2017	1	0	0	1	1	0
PEMA	128797	2017	11	26	0	0	0	NA	WHI	2017	1	0	0	1	1	0
PEMA	128798	2017	11	28	0	0	0	NA	WHI	2017	1	0	0	1	1	0
PEMA	128799	2017	12	5	0	0	0	NA	WHI	2017	1	0	0	1	1	0
PEMA	128800	2017	12	1	0	0	0	NA	WHI	2017	1	0	0	1	1	0
PEMA	128801	2017	11	23	0	0	0	NA	WHI	2017	1	0	0	1	1	0
PEMA	128802	2017	12	7	0	0	0	NA	WHI	2017	1	0	0	1	1	0
PEMA	133758	2017	11	18	0	0	0	NA	WHI	2017	1	0	0	1	1	0
PEMA	133759	2017	11	20	0	0	0	NA	WHI	2017	1	0	0	1	1	0
PEMA	133760	2017	11	23	0	0	0	NA	WHI	2017	1	0	0	1	1	0
PEMA	133761	2017	11	21	1	0	0	NA	WHI	2017	1	0	0	1	1	0
PEMA	133762	2017	11	22	0	0	0	NA	WHI	2017	1	0	0	1	1	0
PEMA	133763	2017	11	24	0	0	0	NA	WHI	2017	1	0	0	1	1	0
PEMA	133764	2017	11	21	0	0	0	NA	WHI	2017	1	1	0	1	2	0
PEMA	133764	2023	10	15	NA	6	2	NA	BLW	2023	3	1	0	1	2	2
PEMA	133765	2017	11	14	0	0	0	NA	WHI	2017	1	0	0	1	1	0
PEMA	133766	2017	11	19	0	0	0	NA	WHI	2017	1	0	0	1	1	0
PEMA	133767	2017	11	21	0	0	0	NA	WHI	2017	1	1	0	1	2	0
PEMA	133767	2023	10	10	NA	6	2	NA	BLA	2023	4	1	0	1	2	2
PEMA	133768	2017	11	26	0	0	0	NA	WHI	2017	1	0	0	1	1	0
PEMA	133769	2017	11	18	0	0	0	NA	WHI	2017	1	0	0	1	1	0
PEMA	133771	2017	11	21	0	0	0	NA	WHI	2017	1	1	0	1	2	0
PEMA	133771	2023	9	18	NA	6	2	NA	WHI	2023	1	1	0	1	2	2
PEMA	133772	2017	11	19	0	0	0	NA	WHI	2017	1	0	0	1	1	0
PEMA	133773	2017	11	21	0	0	0	NA	WHI	2017	1	0	0	1	1	0
PEMA	133774	2017	11	19	0	0	0	NA	WHI	2017	1	0	0	1	1	0
PEMA	133775	2017	11	21	0	0	0	NA	WHI	2017	1	0	0	1	1	0
PEMA	133776	2017	11	17	0	0	0	NA	WHI	2017	1	0	0	1	1	0
PEMA	133777	2017	11	18	0	0	0	NA	WHI	2017	1	0	0	1	1	0
PEMA	133778	2017	11	21	0	0	0	NA	WHI	2017	1	0	0	1	1	0
PEMA	133779	2017	11	23	0	0	0	NA	WHI	2017	1	0	0	1	1	0
PEMA	133780	2017	11	26	0	0	0	NA	WHI	2017	1	0	0	1	1	0
PEMA	133781	2017	11	21	0	0	0	NA	WHI	2017	1	0	0	1	1	0
PEMA	133782	2017	11	24	0	0	0	NA	WHI	2017	1	0	0	1	1	0
PEMA	133783	2017	11	24	5	0	0	NA	WHI	2017	1	0	0	1	1	0
PEMA	133784	2017	11	26	0	0	0	NA	WHI	2017	1	0	0	1	1	0
PEMA	133785	2017	11	14	0	0	0	NA	WHI	2017	1	0	0	1	1	0
PEMA	133786	2017	11	21	0	0	0	NA	WHI	2017	1	0	0	1	1	0
PEMA	133787	2017	11	19	0	0	0	NA	WHI	2017	1	0	0	1	1	0
PEMA	133788	2017	11	22	0	0	0	NA	WHI	2017	1	0	0	1	1	0
PEMA	133789	2017	11	26	0	0	0	NA	WHI	2017	1	0	0	1	1	0
PEMA	133790	2017	11	19	0	0	0	NA	WHI	2017	1	0	0	1	1	0
PEMA	133791	2017	11	22	0	0	0	NA	WHI	2017	1	0	0	1	1	0
PEMA	133792	2017	11	22	0	0	0	NA	WHI	2017	1	0	0	1	1	0
PEMA	133793	2017	11	21	0	0	0	NA	WHI	2017	1	0	0	1	1	0
PEMA	133794	2017	11	23	0	0	0	NA	WHI	2017	1	0	0	1	1	0
PEMA	133795	2017	11	21	0	0	0	NA	WHI	2017	1	0	0	1	1	0
PEMA	133796	2017	11	20	0	0	0	NA	WHI	2017	1	0	0	1	1	0
PEMA	133797	2017	11	21	0	0	0	NA	WHI	2017	1	0	0	1	1	0
PEMA	133798	2017	11	20	0	0	0	M	WHI	2017	1	1	0	1	2	0
PEMA	133798	2023	4	8	NA	5	2	M	BLW	2022	3	1	0	1	2	2
PEMA	133799	2017	11	18	0	0	0	NA	WHI	2017	1	0	0	1	1	0
PEMA	133800	2017	11	21	0	0	0	NA	WHI	2017	1	0	0	1	1	0
PEMA	133801	2017	11	19	0	0	0	NA	WHI	2017	1	0	0	1	1	0
PEMA	133802	2017	11	25	0	0	0	NA	WHI	2017	1	0	0	1	1	0
PEMA	133803	2017	11	21	0	0	0	NA	WHI	2017	1	0	0	1	1	0
PEMA	133804	2017	11	20	0	0	0	NA	WHI	2017	1	0	0	1	1	0
PEMA	133805	2017	11	21	0	0	0	NA	WHI	2017	1	0	0	1	1	0
PEMA	133806	2017	11	27	0	0	0	NA	WHI	2017	1	0	0	1	1	0
PEMA	133807	2017	11	24	0	0	0	NA	WHI	2017	1	0	0	1	1	0
PEMA	133808	2017	11	27	0	0	0	NA	WHI	2017	1	0	0	1	1	0
PEMA	133809	2017	11	26	0	0	0	NA	WHI	2017	1	0	0	1	1	0
PEMA	133810	2017	11	23	0	0	0	NA	WHI	2017	1	0	0	1	1	0
PEMA	133811	2017	11	26	0	0	0	NA	WHI	2017	1	0	0	1	1	0
PEMA	133812	2017	11	17	0	0	0	NA	WHI	2017	1	0	0	1	1	0
PEMA	133813	2017	11	16	0	0	0	NA	WHI	2017	1	0	0	1	1	0
PEMA	133814	2017	11	20	0	0	0	NA	WHI	2017	1	0	0	1	1	0
PEMA	133815	2017	11	19	0	0	0	NA	WHI	2017	1	0	0	1	1	0
PEMA	133816	2017	11	17	0	0	0	NA	WHI	2017	1	0	0	1	1	0
PEMA	133817	2017	11	25	0	0	0	NA	WHI	2017	1	0	0	1	1	0
PEMA	133818	2017	11	25	0	0	0	NA	WHI	2017	1	0	0	1	1	0
PEMA	133819	2017	11	25	0	0	0	NA	WHI	2017	1	0	0	1	1	0
PEMA	133820	2017	11	18	0	0	0	M	WHI	2017	1	1	0	1	2	0
PEMA	133820	2023	1	27	NA	5	2	M	MIX	2022	2	1	0	1	2	2
PEMA	133821	2017	12	16	23	0	0	NA	WHI	2017	1	0	0	1	1	0
PEMA	133822	2017	12	1	5	0	0	NA	WHI	2017	1	0	0	1	1	0
PEMA	133823	2017	11	26	NA	NA	0	NA	WHI	2017	1	0	0	1	1	0
PEMA	133824	2017	12	16	NA	NA	0	NA	WHI	2017	1	0	0	1	1	0
PEMA	133825	2017	11	26	0	0	0	NA	WHI	2017	1	0	0	1	1	0
PEMA	133826	2017	12	16	25	0	0	NA	WHI	2017	1	0	0	1	1	0
PEMA	133827	2017	11	26	4	0	0	NA	WHI	2017	1	0	0	1	1	0
PEMA	133828	2017	12	16	21	0	0	NA	WHI	2017	1	0	0	1	1	0
PEMA	133829	2017	12	16	28	0	0	NA	WHI	2017	1	0	0	1	1	0
PEMA	133830	2017	12	16	25	0	0	NA	WHI	2017	1	0	0	1	1	0
PEMA	133831	2017	11	26	8	0	0	NA	WHI	2017	1	0	0	1	1	0
PEMA	133832	2017	12	16	25	0	0	NA	WHI	2017	1	0	0	1	1	0
PEMA	133833	2017	11	26	5	0	0	NA	WHI	2017	1	0	0	1	1	0
PEMA	133834	2017	11	26	4	0	0	NA	WHI	2017	1	0	0	1	1	0
PEMA	133835	2017	11	26	3	0	0	NA	WHI	2017	1	0	0	1	1	0
PEMA	133836	2017	12	6	13	0	0	NA	WHI	2017	1	0	0	1	1	0
PEMA	133837	2017	12	16	26	0	0	NA	WHI	2017	1	0	0	1	1	0
PEMA	133838	2017	11	15	0	0	0	NA	WHI	2017	1	0	0	1	1	0
PEMA	133839	2017	11	26	3	0	0	NA	WHI	2017	1	0	0	1	1	0
PEMA	133840	2017	12	16	23	0	0	NA	WHI	2017	1	0	0	1	1	0
PEMA	133841	2017	11	26	6	0	0	NA	WHI	2017	1	0	0	1	1	0
PEMA	133842	2017	11	26	6	0	0	NA	WHI	2017	1	0	0	1	1	0
PEMA	133843	2017	12	26	36	0	0	NA	WHI	2017	1	0	0	1	1	0
PEMA	133844	2017	12	1	7	0	0	NA	WHI	2017	1	0	0	1	1	0
PEMA	133845	2017	11	27	1	0	0	NA	WHI	2017	1	0	0	1	1	0
PEMA	133846	2017	11	28	0	0	0	NA	WHI	2017	1	0	0	1	1	0
PEMA	133847	2017	11	28	0	0	0	NA	WHI	2017	1	0	0	1	1	0
PEMA	133848	2017	11	28	0	0	0	NA	WHI	2017	1	0	0	1	1	0
PEMA	133849	2017	12	3	0	0	0	NA	WHI	2017	1	0	0	1	1	0
PEMA	133850	2017	11	28	0	0	0	NA	WHI	2017	1	0	0	1	1	0
PEMA	133851	2017	11	27	0	0	0	NA	WHI	2017	1	0	0	1	1	0
PEMA	133852	2017	11	25	0	0	0	NA	WHI	2017	1	0	0	1	1	0
PEMA	133853	2017	11	22	0	0	0	NA	WHI	2017	1	0	0	1	1	0
PEMA	133854	2017	11	24	0	0	0	NA	WHI	2017	1	0	0	1	1	0
PEMA	133855	2017	11	24	0	0	0	NA	WHI	2017	1	0	0	1	1	0
PEMA	133856	2017	11	28	0	0	0	NA	WHI	2017	1	0	0	1	1	0
PEMA	133857	2017	12	2	6	0	0	NA	WHI	2017	1	0	0	1	1	0
PEMA	133858	2017	11	22	0	0	0	NA	WHI	2017	1	0	0	1	1	0
PEMA	133859	2017	11	26	0	0	0	NA	WHI	2017	1	0	0	1	1	0
PEMA	133860	2017	11	23	0	0	0	NA	WHI	2017	1	0	0	1	1	0
PEMA	133861	2017	11	17	1	0	0	NA	WHI	2017	1	0	0	1	1	0
PEMA	133862	2017	11	26	0	0	0	M	WHI	2017	1	1	0	1	2	0
PEMA	133862	2023	10	6	NA	6	2	M	MIX	2023	2	1	0	1	2	2
PEMA	133863	2017	11	23	0	0	0	NA	WHI	2017	1	0	0	1	1	0
PEMA	133864	2017	11	25	1	0	0	NA	WHI	2017	1	0	0	1	1	0
PEMA	133865	2018	1	4	42	0	0	NA	WHI	2017	1	0	0	1	1	0
PEMA	133866	2017	12	3	0	0	0	NA	WHI	2017	1	0	0	1	1	0
PEMA	133867	2017	11	27	0	0	0	NA	WHI	2017	1	0	0	1	1	0
PEMA	133869	2018	1	17	NA	NA	0	NA	WHI	2017	1	0	0	1	1	0
PEMA	133870	2018	1	17	57	0	0	NA	WHI	2017	1	0	0	1	1	0
PEMA	138770	2017	11	23	0	0	0	NA	WHI	2017	1	0	0	1	1	0
PEMA	138771	2017	11	24	0	0	0	NA	WHI	2017	1	0	0	1	1	0
PEMA	138772	2017	11	22	0	0	0	NA	WHI	2017	1	0	0	1	1	0
PEMA	138774	2017	11	24	0	0	0	NA	WHI	2017	1	0	0	1	1	0
PEMA	138775	2017	11	19	0	0	0	NA	WHI	2017	1	0	0	1	1	0
PEMA	138776	2017	11	29	0	0	0	NA	WHI	2017	1	1	0	1	2	0
PEMA	138776	2023	9	19	NA	6	2	NA	MIX	2023	2	1	0	1	2	2
PEMA	138777	2017	11	28	0	0	0	NA	WHI	2017	1	0	0	1	1	0
PEMA	138778	2017	11	26	0	0	0	NA	WHI	2017	1	0	0	1	1	0
PEMA	138779	2017	11	22	0	0	0	NA	WHI	2017	1	0	0	1	1	0
PEMA	138780	2017	11	20	0	0	0	NA	WHI	2017	1	0	0	1	1	0
PEMA	138781	2017	11	25	0	0	0	NA	WHI	2017	1	0	0	1	1	0
PEMA	138782	2017	11	19	0	0	0	NA	WHI	2017	1	0	0	1	1	0
PEMA	138783	2017	11	21	0	0	0	NA	WHI	2017	1	0	0	1	1	0
PEMA	138784	2017	11	23	0	0	0	NA	WHI	2017	1	0	0	1	1	0
PEMA	138785	2017	12	22	25	0	0	NA	WHI	2017	1	0	0	1	1	0
PEMA	138786	2017	12	22	25	0	0	NA	WHI	2017	1	0	0	1	1	0
PEMA	138787	2017	11	26	0	0	0	NA	WHI	2017	1	0	0	1	1	0
PEMA	138788	2017	11	24	0	0	0	NA	WHI	2017	1	0	0	1	1	0
PEMA	138789	2017	11	20	0	0	0	NA	WHI	2017	1	0	0	1	1	0
PEMA	138790	2017	11	25	0	0	0	NA	WHI	2017	1	0	0	1	1	0
PEMA	138791	2017	11	27	0	0	0	NA	WHI	2017	1	0	0	1	1	0
PEMA	138792	2017	11	30	0	0	0	NA	WHI	2017	1	0	0	1	1	0
PEMA	138793	2017	11	25	0	0	0	NA	WHI	2017	1	0	0	1	1	0
PEMA	138794	2017	11	23	0	0	0	NA	WHI	2017	1	0	0	1	1	0
PEMA	138795	2017	11	27	0	0	0	NA	WHI	2017	1	0	0	1	1	0
PEMA	138796	2017	11	23	0	0	0	NA	WHI	2017	1	0	0	1	1	0
PEMA	138797	2017	11	25	0	0	0	NA	WHI	2017	1	0	0	1	1	0
PEMA	138798	2017	11	23	0	0	0	NA	WHI	2017	1	0	0	1	1	0
PEMA	138799	2017	11	25	0	0	0	NA	WHI	2017	1	0	0	1	1	0
PEMA	138800	2017	11	21	0	0	0	NA	WHI	2017	1	0	0	1	1	0
PEMA	138801	2017	11	26	0	0	0	NA	WHI	2017	1	0	0	1	1	0
PEMA	138802	2017	11	23	0	0	0	NA	WHI	2017	1	0	0	1	1	0
PEMA	138803	2017	11	21	0	0	0	NA	WHI	2017	1	1	0	1	2	0
PEMA	138803	2023	10	6	NA	6	2	NA	BLA	2023	4	1	0	1	2	2
PEMA	138804	2017	11	23	0	0	0	NA	WHI	2017	1	0	0	1	1	0
PEMA	138805	2017	11	25	0	0	0	NA	WHI	2017	1	0	0	1	1	0
PEMA	138806	2017	11	24	0	0	0	NA	WHI	2017	1	0	0	1	1	0
PEMA	138807	2017	11	26	0	0	0	NA	WHI	2017	1	0	0	1	1	0
PEMA	138808	2017	11	30	0	0	0	NA	WHI	2017	1	0	0	1	1	0
PEMA	138809	2017	11	24	0	0	0	NA	WHI	2017	1	0	0	1	1	0
PEMA	138810	2017	11	29	0	0	0	NA	WHI	2017	1	0	0	1	1	0
PEMA	138811	2017	11	27	0	0	0	NA	WHI	2017	1	0	0	1	1	0
PEMA	138812	2017	11	24	0	0	0	NA	WHI	2017	1	0	0	1	1	0
PEMA	138813	2017	11	24	0	0	0	NA	WHI	2017	1	0	0	1	1	0
PEMA	138814	2017	11	26	0	0	0	NA	WHI	2017	1	0	0	1	1	0
PEMA	138815	2017	11	28	0	0	0	NA	WHI	2017	1	0	0	1	1	0
PEMA	138816	2017	11	25	0	0	0	NA	WHI	2017	1	0	0	1	1	0
PEMA	138817	2017	12	2	0	0	0	NA	WHI	2017	1	0	0	1	1	0
PEMA	138818	2017	11	30	0	0	0	NA	WHI	2017	1	0	0	1	1	0
PEMA	138819	2017	12	1	0	0	0	NA	WHI	2017	1	0	0	1	1	0
PEMA	138820	2017	11	30	0	0	0	NA	WHI	2017	1	0	0	1	1	0
PEMA	138821	2017	11	26	0	0	0	NA	WHI	2017	1	0	0	1	1	0
PEMA	138822	2017	11	28	1	0	0	NA	WHI	2017	1	0	0	1	1	0
PEMA	138823	2017	11	28	0	0	0	NA	WHI	2017	1	0	0	1	1	0
PEMA	138824	2017	12	3	9	0	0	NA	WHI	2017	1	0	0	1	1	0
PEMA	138825	2017	11	24	0	0	0	NA	WHI	2017	1	0	0	1	1	0
PEMA	138826	2017	11	26	0	0	0	NA	WHI	2017	1	0	0	1	1	0
PEMA	138827	2017	11	24	0	0	0	NA	WHI	2017	1	0	0	1	1	0
PEMA	138828	2017	12	23	27	0	0	NA	WHI	2017	1	0	0	1	1	0
PEMA	138829	2017	11	23	0	0	0	NA	WHI	2017	1	0	0	1	1	0
PEMA	138830	2017	11	30	0	0	0	NA	WHI	2017	1	0	0	1	1	0
PEMA	138831	2017	11	23	0	0	0	NA	WHI	2017	1	0	0	1	1	0
PEMA	138832	2017	11	28	0	0	0	NA	WHI	2017	1	0	0	1	1	0
PEMA	138833	2017	11	28	0	0	0	NA	WHI	2017	1	0	0	1	1	0
PEMA	138834	2017	11	29	0	0	0	NA	WHI	2017	1	0	0	1	1	0
PEMA	138835	2017	11	22	0	0	0	NA	WHI	2017	1	0	0	1	1	0
PEMA	138836	2017	11	28	0	0	0	NA	WHI	2017	1	0	0	1	1	0
PEMA	138837	2017	11	29	0	0	0	NA	WHI	2017	1	0	0	1	1	0
PEMA	138838	2017	12	1	0	0	0	NA	WHI	2017	1	0	0	1	1	0
PEMA	138839	2017	12	4	0	0	0	NA	WHI	2017	1	0	0	1	1	0
PEMA	138840	2017	12	1	5	0	0	NA	WHI	2017	1	0	0	1	1	0
PEMA	138841	2017	12	26	33	0	0	NA	WHI	2017	1	0	0	1	1	0
PEMA	138842	2017	12	6	11	0	0	NA	WHI	2017	1	0	0	1	1	0
PEMA	138843	2017	12	5	0	0	0	NA	WHI	2017	1	0	0	1	1	0
PEMA	138844	2017	11	30	0	0	0	NA	WHI	2017	1	0	0	1	1	0
PEMA	138845	2017	11	28	0	0	0	NA	WHI	2017	1	0	0	1	1	0
PEMA	138846	2017	11	30	0	0	0	NA	WHI	2017	1	0	0	1	1	0
PEMA	138847	2017	11	27	0	0	0	NA	WHI	2017	1	0	0	1	1	0
PEMA	138848	2017	11	25	0	0	0	NA	WHI	2017	1	0	0	1	1	0
PEMA	138849	2017	11	28	0	0	0	NA	WHI	2017	1	0	0	1	1	0
PEMA	138850	2017	11	28	0	0	0	NA	WHI	2017	1	0	0	1	1	0
PEMA	138851	2017	12	1	0	0	0	NA	WHI	2017	1	0	0	1	1	0
PEMA	138852	2017	11	29	0	0	0	NA	WHI	2017	1	0	0	1	1	0
PEMA	138853	2017	11	30	0	0	0	NA	WHI	2017	1	0	0	1	1	0
PEMA	138854	2017	11	28	0	0	0	NA	WHI	2017	1	0	0	1	1	0
PEMA	138855	2017	11	21	0	0	0	NA	WHI	2017	1	0	0	1	1	0
PEMA	138856	2017	11	30	0	0	0	NA	WHI	2017	1	0	0	1	1	0
PEMA	138857	2017	11	28	0	0	0	NA	WHI	2017	1	0	0	1	1	0
PEMA	138858	2017	11	23	0	0	0	NA	WHI	2017	1	0	0	1	1	0
PEMA	138859	2017	11	26	0	0	0	NA	WHI	2017	1	0	0	1	1	0
PEMA	138861	2018	1	5	NA	NA	0	NA	WHI	2017	1	0	0	1	1	0
PEMA	138862	2018	1	5	NA	NA	0	NA	WHI	2017	1	0	0	1	1	0
PEMA	138863	2018	1	21	NA	NA	0	NA	WHI	2017	1	0	0	1	1	0
PEMA	138864	2018	1	21	NA	NA	0	NA	WHI	2017	1	0	0	1	1	0
PEGA	138869	2018	7	9	NA	1	1	F	BLW	NULL	3	0	1	0	1	1
PEGA	138870	2018	7	9	NA	1	1	F	BLW	NULL	3	0	1	0	1	1
PEGA	138871	2018	7	9	NA	1	1	M	WHI	NULL	1	0	1	0	1	1
PEGA	138874	2018	7	11	NA	1	1	F	BLW	NULL	3	0	1	0	1	1
PEGA	138875	2018	7	11	NA	1	1	F	BLW	NULL	3	0	1	0	1	1
PEGA	138877	2018	7	11	NA	1	1	F	BLW	NULL	3	0	1	0	1	1
PEGA	138880	2018	7	11	NA	1	1	F	BLW	NULL	3	0	1	0	1	1
PEGA	138884	2018	7	12	NA	1	1	NA	MIX	NULL	2	0	1	0	1	1
PEGA	138885	2018	7	12	NA	1	1	M	BLW	NULL	3	0	1	0	1	1
PEGA	138894	2018	7	13	NA	1	1	M	BLW	NULL	3	0	1	0	1	1
PEGA	138897	2018	7	15	NA	1	1	F	MIX	NULL	2	0	1	0	1	1
PEGA	138898	2018	7	15	NA	1	1	F	WHI	NULL	1	1	1	0	2	1
PEGA	138898	2019	7	14	NA	2	2	F	BLA	NULL	4	1	1	0	2	2
PEGA	138899	2018	7	15	NA	1	1	M	BLW	NULL	3	0	1	0	1	1
PEGA	138900	2018	7	15	NA	1	1	F	BLW	NULL	3	0	1	0	1	1
PEGA	138901	2018	7	15	NA	1	1	F	BLW	NULL	3	0	1	0	1	1
PEGA	138903	2018	7	16	NA	1	1	F	BLW	NULL	3	0	1	0	1	1
PEGA	138904	2018	7	16	NA	1	1	M	BLW	NULL	3	0	1	0	1	1
PEGA	138906	2018	7	16	NA	1	1	M	BLW	NULL	3	0	1	0	1	1
PEGA	138907	2018	7	16	NA	1	1	M	BLW	NULL	3	0	1	0	1	1
PEGA	138909	2018	7	16	NA	1	1	NA	WHI	NULL	1	0	1	0	1	1
PEMA	138912	2016	11	30	0	0	0	NA	WHI	2016	1	0	0	1	1	0
PEMA	138923	2016	12	2	21	0	0	NA	WHI	2016	1	0	0	1	1	0
PEMA	138924	2016	12	4	0	0	0	NA	WHI	2016	1	0	0	1	1	0
PEMA	138925	2016	12	30	NA	NA	0	NA	WHI	2016	1	0	0	1	1	0
PEMA	138926	2017	11	24	0	0	0	NA	WHI	2017	1	0	0	1	1	0
PEGA	138930	2019	2	11	NA	1	1	F	MIX	NULL	2	2	1	0	3	1
PEGA	138930	2019	7	16	NA	1	2	F	BLW	NULL	3	2	1	0	3	2
PEGA	138930	2020	2	28	NA	2	2	F	BLW	NULL	3	2	1	0	3	2
PEGA	138931	2019	2	11	NA	1	1	F	MIX	NULL	2	0	1	0	1	1
PEGA	138934	2019	2	11	NA	1	1	M	BLW	NULL	3	0	1	0	1	1
PEGA	138938	2019	2	11	NA	1	1	M	MIX	NULL	2	0	1	0	1	1
PEGA	138943	2019	2	15	NA	1	1	F	BLW	NULL	3	0	1	0	1	1
PEGA	138945	2019	2	15	NA	1	1	F	MIX	NULL	2	0	1	0	1	1
PEGA	138947	2019	2	15	NA	1	1	M	BLW	NULL	3	0	1	0	1	1
PEGA	138950	2019	2	15	NA	1	1	F	BLW	NULL	3	0	1	0	1	1
PEGA	138953	2019	2	17	NA	1	1	M	MIX	NULL	2	0	1	0	1	1
PEGA	138955	2019	2	17	NA	1	1	M	MIX	NULL	2	0	1	0	1	1
PEMA	158915	2018	12	17	29	0	0	NA	WHI	2018	1	0	0	1	1	0
PEMA	158916	2018	12	17	28	0	0	NA	WHI	2018	1	0	0	1	1	0
PEMA	158917	2018	12	17	25	0	0	NA	WHI	2018	1	0	0	1	1	0
PEMA	158918	2018	12	17	27	0	0	NA	WHI	2018	1	0	0	1	1	0
PEMA	158920	2018	12	17	30	0	0	M	WHI	2018	1	2	0	1	3	0
PEMA	158920	2023	1	20	NA	4	2	M	MIX	2022	2	2	0	1	3	2
PEMA	158920	2023	9	28	NA	5	2	M	BLW	2023	3	2	0	1	3	2
PEMA	158921	2018	12	17	27	0	0	NA	WHI	2018	1	0	0	1	1	0
PEMA	158922	2018	12	17	25	0	0	NA	WHI	2018	1	0	0	1	1	0
PEMA	158923	2018	12	18	27	0	0	NA	WHI	2018	1	0	0	1	1	0
PEMA	158924	2018	11	12	4	0	0	NA	WHI	2018	1	0	0	1	1	0
PEMA	158925	2018	12	18	34	0	0	NA	WHI	2018	1	0	0	1	1	0
PEMA	158926	2018	12	18	28	0	0	NA	WHI	2018	1	0	0	1	1	0
PEMA	158927	2018	12	18	27	0	0	NA	WHI	2018	1	0	0	1	1	0
PEMA	158928	2018	12	18	27	0	0	NA	WHI	2018	1	0	0	1	1	0
PEMA	158929	2018	12	18	26	0	0	NA	WHI	2018	1	0	0	1	1	0
PEMA	158930	2018	12	18	31	0	0	NA	WHI	2018	1	0	0	1	1	0
PEMA	158931	2018	12	18	30	0	0	NA	WHI	2018	1	0	0	1	1	0
PEMA	158932	2018	12	18	28	0	0	NA	WHI	2018	1	0	0	1	1	0
PEMA	158933	2018	12	18	32	0	0	M	WHI	2018	1	2	0	1	3	0
PEMA	158933	2023	2	9	NA	4	2	M	MIX	2022	2	2	0	1	3	2
PEMA	158933	2023	10	2	NA	5	2	M	MIX	2023	2	2	0	1	3	2
PEMA	158934	2018	12	18	31	0	0	NA	WHI	2018	1	0	0	1	1	0
PEMA	158935	2018	12	18	30	0	0	NA	WHI	2018	1	0	0	1	1	0
PEMA	158936	2018	12	19	26	0	0	NA	WHI	2018	1	0	0	1	1	0
PEMA	158937	2018	12	20	28	0	0	NA	WHI	2018	1	0	0	1	1	0
PEMA	158938	2018	12	20	30	0	0	NA	WHI	2018	1	0	0	1	1	0
PEMA	158939	2018	12	20	30	0	0	NA	WHI	2018	1	0	0	1	1	0
PEMA	158940	2018	12	20	30	0	0	NA	WHI	2018	1	0	0	1	1	0
PEMA	158941	2018	12	20	28	0	0	NA	WHI	2018	1	0	0	1	1	0
PEMA	158942	2018	12	20	32	0	0	NA	WHI	2018	1	0	0	1	1	0
PEMA	158943	2018	12	20	29	0	0	NA	WHI	2018	1	0	0	1	1	0
PEMA	158944	2018	12	20	33	0	0	NA	WHI	2018	1	0	0	1	1	0
PEMA	158945	2018	12	20	38	0	0	NA	WHI	2018	1	1	0	1	2	0
PEMA	158945	2023	10	17	NA	5	2	NA	MIX	2023	2	1	0	1	2	2
PEMA	158946	2018	12	20	34	0	0	NA	WHI	2018	1	0	0	1	1	0
PEMA	158947	2018	12	20	28	0	0	NA	WHI	2018	1	0	0	1	1	0
PEMA	158948	2018	12	20	28	0	0	NA	WHI	2018	1	0	0	1	1	0
PEMA	158949	2018	12	20	30	0	0	NA	WHI	2018	1	0	0	1	1	0
PEMA	158950	2018	12	20	31	0	0	NA	WHI	2018	1	0	0	1	1	0
PEMA	158951	2018	12	20	33	0	0	NA	WHI	2018	1	0	0	1	1	0
PEMA	158952	2018	12	21	25	0	0	NA	WHI	2018	1	0	0	1	1	0
PEMA	158953	2018	12	21	27	0	0	NA	WHI	2018	1	0	0	1	1	0
PEMA	158954	2018	12	21	29	0	0	NA	WHI	2018	1	0	0	1	1	0
PEMA	158955	2018	12	21	32	0	0	NA	WHI	2018	1	0	0	1	1	0
PEMA	158956	2019	1	3	44	0	0	NA	WHI	2018	1	0	0	1	1	0
PEMA	158957	2018	12	21	39	0	0	NA	WHI	2018	1	0	0	1	1	0
PEMA	158958	2018	12	21	30	0	0	NA	WHI	2018	1	0	0	1	1	0
PEMA	158959	2018	12	21	37	0	0	NA	WHI	2018	1	0	0	1	1	0
PEMA	158960	2018	12	21	30	0	0	NA	WHI	2018	1	0	0	1	1	0
PEMA	158961	2018	12	21	NA	NA	0	NA	WHI	2018	1	0	0	1	1	0
PEMA	158962	2018	12	21	NA	NA	0	NA	WHI	2018	1	0	0	1	1	0
PEMA	158963	2018	12	21	NA	NA	0	NA	WHI	2018	1	0	0	1	1	0
PEMA	158964	2018	12	21	NA	NA	0	NA	WHI	2018	1	0	0	1	1	0
PEMA	158965	2018	12	22	38	0	0	NA	WHI	2018	1	0	0	1	1	0
PEMA	158966	2018	12	22	NA	NA	0	NA	WHI	2018	1	0	0	1	1	0
PEMA	158967	2018	12	22	31	0	0	NA	WHI	2018	1	0	0	1	1	0
PEMA	158968	2018	12	22	31	0	0	NA	WHI	2018	1	0	0	1	1	0
PEMA	158969	2018	12	22	31	0	0	NA	WHI	2018	1	0	0	1	1	0
PEMA	158970	2018	12	22	31	0	0	NA	WHI	2018	1	0	0	1	1	0
PEMA	158971	2018	12	22	26	0	0	NA	WHI	2018	1	0	0	1	1	0
PEMA	158972	2018	12	22	27	0	0	NA	WHI	2018	1	1	0	1	2	0
PEMA	158972	2023	10	17	NA	5	2	NA	MIX	2023	2	1	0	1	2	2
PEMA	158973	2018	12	22	NA	NA	0	NA	WHI	2018	1	0	0	1	1	0
PEMA	158974	2018	12	22	NA	NA	0	NA	WHI	2018	1	0	0	1	1	0
PEMA	158975	2018	12	22	30	0	0	NA	WHI	2018	1	0	0	1	1	0
PEMA	158976	2018	12	22	28	0	0	NA	WHI	2018	1	0	0	1	1	0
PEMA	158977	2018	12	22	34	0	0	NA	WHI	2018	1	0	0	1	1	0
PEMA	158978	2018	12	22	28	0	0	NA	WHI	2018	1	0	0	1	1	0
PEMA	158979	2018	12	22	31	0	0	NA	WHI	2018	1	0	0	1	1	0
PEMA	158980	2018	12	22	31	0	0	NA	WHI	2018	1	0	0	1	1	0
PEMA	158981	2018	12	22	40	0	0	NA	WHI	2018	1	0	0	1	1	0
PEMA	158982	2018	12	24	37	0	0	NA	WHI	2018	1	0	0	1	1	0
PEMA	158983	2018	12	24	35	0	0	NA	WHI	2018	1	0	0	1	1	0
PEMA	158984	2018	12	24	33	0	0	NA	WHI	2018	1	0	0	1	1	0
PEMA	158985	2018	12	24	35	0	0	NA	WHI	2018	1	0	0	1	1	0
PEMA	158986	2018	12	24	NA	NA	0	NA	WHI	2018	1	0	0	1	1	0
PEMA	158987	2018	12	24	41	0	0	NA	WHI	2018	1	0	0	1	1	0
PEMA	158988	2018	12	25	33	0	0	NA	WHI	2018	1	0	0	1	1	0
PEMA	158989	2018	12	26	NA	NA	0	NA	WHI	2018	1	0	0	1	1	0
PEMA	158990	2018	12	26	NA	NA	0	NA	WHI	2018	1	0	0	1	1	0
PEMA	158991	2018	12	26	NA	NA	0	NA	WHI	2018	1	0	0	1	1	0
PEMA	158992	2018	12	26	NA	NA	0	NA	WHI	2018	1	0	0	1	1	0
PEMA	158993	2018	12	26	NA	NA	0	NA	WHI	2018	1	0	0	1	1	0
PEMA	158994	2018	12	26	NA	NA	0	NA	WHI	2018	1	0	0	1	1	0
PEMA	158995	2018	12	26	NA	NA	0	NA	WHI	2018	1	0	0	1	1	0
PEMA	158996	2018	12	26	NA	NA	0	NA	WHI	2018	1	0	0	1	1	0
PEMA	158997	2018	12	26	NA	NA	0	NA	WHI	2018	1	0	0	1	1	0
PEMA	158998	2018	12	26	NA	NA	0	NA	WHI	2018	1	0	0	1	1	0
PEMA	158999	2018	12	27	NA	NA	0	NA	WHI	2018	1	0	0	1	1	0
PEMA	159000	2018	12	27	NA	NA	0	NA	WHI	2018	1	0	0	1	1	0
PEMA	159001	2019	1	1	40	0	0	NA	WHI	2018	1	0	0	1	1	0
PEMA	159002	2019	1	1	43	0	0	M	WHI	2018	1	2	0	1	3	0
PEMA	159002	2022	10	23	NA	4	2	M	MIX	2022	2	2	0	1	3	2
PEMA	159002	2023	10	3	NA	5	2	M	BLW	2023	3	2	0	1	3	2
PEMA	159003	2019	1	1	44	0	0	NA	WHI	2018	1	0	0	1	1	0
PEMA	159004	2019	1	1	41	0	0	NA	WHI	2018	1	0	0	1	1	0
PEMA	159005	2018	12	19	23	0	0	NA	WHI	2018	1	0	0	1	1	0
PEMA	159006	2019	1	3	44	0	0	NA	WHI	2018	1	0	0	1	1	0
PEMA	159007	2018	12	21	28	0	0	NA	WHI	2018	1	0	0	1	1	0
PEMA	159008	2018	12	21	29	0	0	NA	WHI	2018	1	0	0	1	1	0
PEMA	159009	2019	1	4	43	0	0	NA	WHI	2018	1	0	0	1	1	0
PEMA	159010	2019	1	7	NA	NA	0	NA	WHI	2018	1	0	0	1	1	0
PEMA	159011	2018	12	20	26	0	0	NA	WHI	2018	1	0	0	1	1	0
PEMA	159014	2018	12	21	34	0	0	NA	WHI	2018	1	0	0	1	1	0
PEMA	159015	2019	1	10	51	0	0	NA	WHI	2018	1	0	0	1	1	0
PEMA	159016	2019	1	10	51	0	0	NA	WHI	2018	1	0	0	1	1	0
PEMA	159017	2018	12	18	26	0	0	NA	WHI	2018	1	0	0	1	1	0
PEMA	159018	2019	1	10	51	0	0	NA	WHI	2018	1	0	0	1	1	0
PEMA	159019	2019	1	10	50	0	0	NA	WHI	2018	1	0	0	1	1	0
PEMA	159020	2018	12	18	21	0	0	NA	WHI	2018	1	0	0	1	1	0
PEMA	159021	2018	12	18	22	0	0	NA	WHI	2018	1	0	0	1	1	0
PEMA	159022	2019	1	10	46	0	0	NA	WHI	2018	1	0	0	1	1	0
PEMA	159023	2019	1	10	47	0	0	NA	WHI	2018	1	0	0	1	1	0
PEMA	159024	2019	1	10	47	0	0	NA	WHI	2018	1	0	0	1	1	0
PEMA	159025	2019	1	10	47	0	0	NA	WHI	2018	1	0	0	1	1	0
PEMA	159026	2019	1	11	58	0	0	NA	WHI	2018	1	0	0	1	1	0
PEMA	159027	2019	1	11	52	0	0	NA	WHI	2018	1	0	0	1	1	0
PEMA	159028	2018	12	17	28	0	0	NA	WHI	2018	1	0	0	1	1	0
PEMA	159029	2019	1	11	48	0	0	NA	WHI	2018	1	0	0	1	1	0
PEMA	159030	2019	1	11	49	0	0	NA	WHI	2018	1	0	0	1	1	0
PEMA	159033	2018	12	22	27	0	0	NA	WHI	2018	1	0	0	1	1	0
PEMA	159035	2019	1	13	47	0	0	NA	WHI	2018	1	0	0	1	1	0
PEMA	159037	2019	1	17	53	0	0	NA	WHI	2018	1	0	0	1	1	0
PEMA	159038	2019	1	17	50	0	0	NA	WHI	2018	1	0	0	1	1	0
PEMA	159039	2019	1	17	55	0	0	NA	WHI	2018	1	0	0	1	1	0
PEMA	159040	2019	1	17	54	0	0	NA	WHI	2018	1	0	0	1	1	0
PEMA	159041	2019	1	19	53	0	0	NA	WHI	2018	1	0	0	1	1	0
PEMA	159042	2019	1	29	65	0	0	NA	WHI	2018	1	0	0	1	1	0
PEMA	159043	2019	1	29	65	0	0	NA	WHI	2018	1	0	0	1	1	0
PEMA	159044	2019	1	31	NA	1	1	NA	MIX	2018	2	0	1	0	1	1
PEMA	159045	2019	1	31	NA	1	1	NA	MIX	2018	2	0	1	0	1	1
PEMA	159046	2019	1	31	NA	1	1	NA	MIX	2018	2	0	1	0	1	1
PEMA	159047	2019	1	31	NA	1	1	NA	WHI	2018	1	0	1	0	1	1
PEMA	159048	2019	1	31	NA	1	1	M	MIX	2018	2	1	1	0	2	1
PEMA	159048	2023	2	6	NA	5	2	M	MIX	2022	2	1	1	0	2	2
PEMA	159049	2019	2	1	NA	1	1	NA	BLW	2018	3	0	1	0	1	1
PEMA	159050	2019	2	2	NA	1	1	NA	MIX	2018	2	0	1	0	1	1
PEMA	159051	2019	2	2	NA	1	1	NA	MIX	2018	2	0	1	0	1	1
PEMA	159052	2019	2	2	NA	1	1	NA	MIX	2018	2	0	1	0	1	1
[truncated: 650 more rows]
